# Supplementary material for: Bimodal dynamics of primary metabolism-related responses in tolerant potato-Potato virus Y interaction
Source: BMC Genomics. 2015 Sep 19;16(1):716. doi: 10.1186/s12864-015-1925-2 (PMC4575446; doi:10.1186/s12864-015-1925-2)
Supplement: Additional file 3: — Primary metabolism-related gene expression changes following PVY NTN infection in cv. Désirée (NT) and NahG-Désirée (NahG). Differentially expressed genes in virus versus mock treated plants of cv. Désirée and NahG-Désirée at 1, 3, 4, 5 and 7 dpi are shown. Genes are represented for four selected functional groups (MapMan ontology BINs: photosynthesis [1], major carbohydrate metabolism [2], minor CHO metabolism [3] and glycolysis [4]. Only expression values of statistically significantly (FDR p < 0.05) differentially expressed genes in at least one time point are shown. Expression values were log2 transformed, and a fold-change difference (log2FC) was calculated for PVYNTN versus mock. Values are color-coded as red for up-regulation and green for down-regulation. Transcripts were identified using POCI (Potato Oligo Chip Initiative) [64] and stNIB [78] identifiers. (XLSX 149 kb) [file 12864_2015_1925_MOESM3_ESM.xlsx]

## Sheet: PVY-mock_logFC
Additional file 2: Primary metabolism related gene expression changes following PVYNTN infection in cv. Desiree (NT) and NahG-Desiree(NahG)
Differentially expressed (DE) genes in virus vs. mock treated plants of cv.Désirée and NahG-Désirée at 1 dpi, 3 dpi, 4 dpi, 5 dpi and 7 dpi. Log2FC (PVY inoculated vs. MOCK inoculated) values and FDR adj. P (adj.p.Val) values are shown. Genes are represented for four selected functional groups (MapMan ontology bins: photosynthesis [1], major carbohydrate metabolism [2], minor CHO metabolism [3] a…
If gene was statistically DE in at least one time point logFC expression values for the whole time series (1, 3, 4,5 and 7 dpi) are shown.
MapMan BINCODE	MapMan ontology description	stNIB-v1	POCI ID	ID description	NCBI Accession	NT_01 logFC	NT_01 adj.P.Val	NT_03 logFC	NT_03 adj.P.Val	NT_04 logFC	NT_04 adj.P.Val	NT_05 logFC	NT_05 adj.P.Val	NT_07 logFC	NT_07 adj.P.Val	NAHG 01_logFC	NAHG_01 adj.P.Val	NAHG_03 logFC	NAHG_03 adj.P.Val	NAHG_04 logFC	NAHG_04 adj.P.Val	NAHG_05 logFC	NAHG_05 adj.P.Val	NAHG_07 logFC	NAHG_07 adj.P.Val
1.1.1.1	PS.lightreaction.photosystem II.LHC-II	5553	MICRO.331.C57	chlorophyll a/b binding protein (124 AA) [Raphanus sativus] sp_P14584_CB21_RAPSA Chlorophyll a-b binding of LHCII type I protein (CAB) (LHCP)	gb|CAA34640	2.388	0.00205741	1.324	0.16095	2.133	0.00623719	1.52	0.0570152	2.452	0.000914465	-0.538	0.523905	-0.118	0.974192	-0.186	0.869625	0.237	0.834907	-0.687	0.519127
1.1.1.1	PS.lightreaction.photosystem II.LHC-II	5553	STMIY09TV	chlorophyll a/b-binding protein type I precursor - tomato	gb|CAA43590	0.344	0.466415	0.404	0.439997	0.467	0.260237	0.508	0.185297	0.317	0.515407	-1.827	4.92756e-07	0.42	0.573458	0.122	0.804667	0.458	0.23248	-1.091	0.00265745
1.1.1.1	PS.lightreaction.photosystem II.LHC-II	6805	POACT60TP	chlorophyll a/b-binding protein Cab10A - tomato sp_P27524_CB4A_LYCES Chlorophyll A-B binding protein CP24 10A, chloroplast precursor (CAB-10A) (LHCP) gb_AAA34143.1_ a-binding protein	pir|S11877	-0.057	0.944644	-0.35	0.611607	0.213	0.737432	-0.5	0.27285	-0.272	0.661875	-0.337	0.435463	-0.219	0.87474	-1.337	0.00060453	-0.282	0.576244	-0.22	0.735419
1.1.1.1	PS.lightreaction.photosystem II.LHC-II	14196	BF_TUBSXXXX_0051C08_T3M.SCF	putative alanine acetyl transferase [Arabidopsis thaliana] gb_AAK17146.1_ putative alanine acetyl transferase [Arabidopsis thaliana] pir__84728 probable alanine acetyl transferase [imported] - Arabidopsis thaliana ref_NP_180763.1_ GCN5-related ...	gb|AAD15401	-0.23	0.811311	0.379	0.721728	0.438	0.571452	-0.23	0.766955	-0.604	0.413153	0.068	0.92737	-0.247	0.903866	-0.311	0.671405	0.658	0.293429	0.529	0.489393
1.1.1.1	PS.lightreaction.photosystem II.LHC-II	15151	MICRO.4180.C4	LHCII type II chlorophyll a/b-binding protein [Vigna radiata]	sp|P14278	1.818	0.0103225	0.884	0.360343	1.418	0.049682	0.909	0.2324	1.185	0.1215	-0.712	0.311576	-0.364	0.877744	-0.717	0.361927	-0.247	0.801461	-1.146	0.151943
1.1.1.1	PS.lightreaction.photosystem II.LHC-II	6805	POABM12TP	chlorophyll a/b-binding protein Cab10B - tomato sp_P27525_CB4B_LYCES Chlorophyll A-B binding protein CP24 10B, chloroplast precursor (CAB-10B) (LHCP) gb_AAA34146.1_ chlorophyll b-binding protein	sp|P27525	-0.408	0.721547	-0.627	0.615101	0.321	0.790356	-1.068	0.180476	-0.433	0.70911	-1.023	0.154648	-0.096	0.978102	-1.679	0.022817	0.222	0.836911	-0.957	0.288699
1.1.1.1	PS.lightreaction.photosystem II.LHC-II	13798	bf_mxlfxxxx_0063h09.t3m.scf	chlorophyll a/b-binding protein type I precursor - tomato	gb|CAA43590	2.724	0.00560521	2.023	0.0632496	1.792	0.0854403	2.512	0.00803554	3.081	0.000879569	-2.341	0.00911475	-0.236	0.954169	0.467	0.717305	0.78	0.501221	-1.547	0.172953
1.1.1.1	PS.lightreaction.photosystem II.LHC-II	6805	MICRO.4155.C1	chlorophyll a/b-binding protein Cab10A - tomato sp_P27524_CB4A_LYCES Chlorophyll A-B binding protein CP24 10A, chloroplast precursor (CAB-10A) (LHCP) gb_AAA34143.1_ a-binding protein	pir|S11877	-0.594	0.5115	-0.811	0.38926	0.105	0.934442	-1.048	0.136586	-0.625	0.484422	-0.598	0.384509	-0.197	0.943264	-1.633	0.0124573	0.076	0.945602	-0.487	0.611601
1.1.1.1	PS.lightreaction.photosystem II.LHC-II	4802	MICRO.16601.C1	putative alanine acetyl transferase [Arabidopsis thaliana] gb_AAK17146.1_ putative alanine acetyl transferase [Arabidopsis thaliana] pir__84728 probable alanine acetyl transferase [imported] - Arabidopsis thaliana ref_NP_180763.1_ GCN5-related ...	gb|AAD15401	-0.35	0.806035	0.734	0.606103	0.68	0.553161	-0.449	0.684389	-0.769	0.509158	0.047	0.96709	-0.321	0.923389	-0.398	0.72485	0.986	0.292642	0.833	0.459989
1.1.1.2	PS.lightreaction.photosystem II.PSII polypeptide subunits	9653	MICRO.12684.C1	unknown [Arabidopsis thaliana] gb_AAM91732.1_ unknown protein [Arabidopsis thaliana] gb_AAK64145.1_ unknown protein [Arabidopsis thaliana] gb_AAC27838.2_ PsbP domain protein, putative [Arabidopsis thaliana] ref_NP_565906.1_ photosystem II reaction ...	gb|AAM91732	-0.493	0.64253	-0.106	0.960245	-0.072	0.959995	-1.182	0.122385	-0.467	0.672934	-1.506	0.0251003	0.34	0.894201	-0.671	0.424441	0.404	0.664586	-0.773	0.408273
1.1.1.2	PS.lightreaction.photosystem II.PSII polypeptide subunits	9256	BPLI11M23TH	putative oxygen evolving enhancer protein [Solanum demissum]	gb|AAW28572	-0.03	0.944192	-0.097	0.835653	-0.146	0.640109	0.067	0.830676	0.104	0.773738	-0.141	0.55582	0.565	0.0472092	-0.391	0.0833901	-0.014	0.970076	-0.035	0.937963
1.1.1.2	PS.lightreaction.photosystem II.PSII polypeptide subunits	4125	BPLI8D22TH	No Hits Found	-	-0.082	0.571037	-0.024	0.927627	0.05	0.758238	0.076	0.54845	-0.154	0.194698	-0.092	0.388694	0.035	0.933434	-0.159	0.14335	-0.017	0.919064	-0.008	0.972008
1.1.1.2	PS.lightreaction.photosystem II.PSII polypeptide subunits	2581	MICRO.6105.C2	Photosystem II P680 chlorophyll A apoprotein (CP-47 protein) pir__QJNT6A photosystem II chlorophyll a-binding protein psbB - common tobacco chloroplast emb_CAC88070.1_ PSII 47kD protein [Atropa belladonna] emb_CAA77373.1_ PSII 47kD protein [Nicotian ...	gb|CAA77373	0.776	0.00914291	0.875	0.00304038	0.712	0.0164115	0.2	0.582872	0.272	0.489797	0.031	0.93676	0.118	0.914575	0.354	0.271135	0.379	0.229948	-0.276	0.478883
1.1.1.2	PS.lightreaction.photosystem II.PSII polypeptide subunits	15151	cPRO2L10TH	chlorophyll a/b-binding protein precursor [Citrus limon]	sp|P12469	2.678	0.0239538	1.813	0.197907	2.338	0.0471385	1.872	0.117023	2.612	0.022896	-1.591	0.14748	-0.201	0.969153	-0.414	0.79116	0.498	0.746391	-0.795	0.632014
1.1.1.2	PS.lightreaction.photosystem II.PSII polypeptide subunits	10663	MICRO.4054.C2	unnamed protein product [Solanum tuberosum]	gb|CAA27989	-0.228	0.73963	-0.004	0.998411	0.106	0.893854	-0.672	0.148319	-0.814	0.0819071	-0.396	0.379799	0.221	0.882338	-0.913	0.0379839	0.038	0.96005	-0.765	0.122536
1.1.1.2	PS.lightreaction.photosystem II.PSII polypeptide subunits	1703	MICRO.1238.C4	Oxygen-evolving enhancer protein 1, chloroplast precursor (OEE1) (33 kDa subunit of oxygen evolving system of photosystem II) (OEC 33 kDa subunit) (33 kDa thylakoid membrane protein)	sp|P26320	0.542	0.113712	0.109	0.875614	0.012	0.985744	0.153	0.700415	-0.352	0.361723	0.315	0.306785	-0.259	0.754805	-0.424	0.193985	-0.663	0.0360463	0.073	0.89805
1.1.1.2	PS.lightreaction.photosystem II.PSII polypeptide subunits	5401	MICRO.9534.C1	No Hits Found	-	0.441	0.0252684	0.366	0.0879663	0.173	0.476289	0.357	0.064376	0.325	0.116035	-0.771	1.64214e-05	-0.047	0.951539	0.082	0.746026	0.316	0.108971	-0.123	0.662761
1.1.1.2	PS.lightreaction.photosystem II.PSII polypeptide subunits	1703	MICRO.3625.C2	33kDa precursor protein of oxygen-evolving complex [Lycopersicon esculentum] sp_P23322_PSBO_LYCES Oxygen-evolving enhancer protein 1, chloroplast precursor (OEE1) (33 kDa subunit of oxygen evolving system of photosystem II) (OEC 33 kDa subunit) (33 ...	gb|CAA78043	0.408	0.260887	0.355	0.412817	0.769	0.0111499	0.479	0.131658	0.262	0.527353	-0.237	0.456534	0.053	0.969153	-0.512	0.100991	-0.521	0.0967479	0.349	0.354887
1.1.1.2	PS.lightreaction.photosystem II.PSII polypeptide subunits	1703	MICRO.1238.C1	Oxygen-evolving enhancer protein 1, chloroplast precursor (OEE1) (33 kDa subunit of oxygen evolving system of photosystem II) (OEC 33 kDa subunit) (33 kDa thylakoid membrane protein)	sp|P26320	0.519	0.116773	0.358	0.3922	0.75	0.0114769	0.683	0.0187884	0.433	0.204665	0.064	0.862421	-0.004	0.997908	-0.38	0.234124	-0.525	0.0859256	0.082	0.877629
1.1.1.2	PS.lightreaction.photosystem II.PSII polypeptide subunits	8911	cPRO1H19TH	Photosystem II 22 kDa protein, chloroplast precursor (CP22) gb_AAG48610.1_ photosystem II 22 kDa protein precursor [Solanum sogarandinum]	gb|AAG48610	-0.111	0.871229	0.141	0.870287	-0.083	0.905313	0.056	0.92377	0.216	0.719868	-0.252	0.545633	0.019	0.994299	-0.418	0.325679	-0.238	0.617485	0.08	0.911889
1.1.1.2	PS.lightreaction.photosystem II.PSII polypeptide subunits	4666	MICRO.331.C89	Chlorophyll a-b binding protein 3C, chloroplast precursor (LHCII type I CAB-3C) (LHCP) pir__CDTO3C chlorophyll a/b-binding protein 3C precursor - tomato prf__1204205G protein 3C,chlorophyll binding	sp|P07369	1.081	0.635413	-0.413	0.914567	2.26	0.202396	-0.927	0.641808	0.15	0.963572	-1.423	0.378496	1.171	0.799038	0.252	0.914941	1.647	0.347659	0.653	0.803685
1.1.1.2	PS.lightreaction.photosystem II.PSII polypeptide subunits	8582	MICRO.331.C9	Chlorophyll a-b binding protein 3C, chloroplast precursor (LHCII type I CAB-3C) (LHCP) pir__CDTO3C chlorophyll a/b-binding protein 3C precursor - tomato prf__1204205G protein 3C,chlorophyll binding	sp|P07369	0.516	0.673151	0.12	0.959695	1.813	0.0306699	-0.081	0.949763	0.092	0.957494	0.287	0.76806	0.529	0.838838	0.407	0.70308	0.778	0.40263	0.333	0.808513
1.1.1.2	PS.lightreaction.photosystem II.PSII polypeptide subunits	4666	MICRO.331.C85	chlorophyll a/b binding protein	gb|AAA80593	0.177	0.919847	-0.015	0.996512	1.903	0.0484119	0.015	0.99242	-0.31	0.854332	-0.385	0.721026	0.176	0.966403	-0.526	0.656973	0.622	0.585124	-0.054	0.977662
1.1.1.2	PS.lightreaction.photosystem II.PSII polypeptide subunits	1102	bf_ivrootxx_0003d02.t3m.scf	photosystem II 44 kDa protein [Anthoceros formosae] sp_Q85AU0_PSBC_ANTFO Photosystem II 44 kDa reaction center protein (P6 protein) (CP43) dbj_AC55345.1_ photosystem II 44 kDa protein [Anthoceros formosae] ref_NP_777409.1_ photosystem II 44 kDa ...	gb|AAZ04075	0.939	0.0153228	0.792	0.0568695	0.824	0.0327908	0.065	0.910464	-0.208	0.727795	1.237	0.000354074	0.253	0.827953	-0.033	0.955027	-0.102	0.855983	-0.148	0.814703
1.1.1.2	PS.lightreaction.photosystem II.PSII polypeptide subunits	7157	bf_ivrootxx_0003e01.t3m.scf	No Hits Found	-	-0.065	0.909412	0.114	0.868851	0.155	0.745882	0.452	0.167438	0.294	0.471118	-1.102	0.000108228	0.606	0.191462	0.157	0.693559	0.294	0.397855	-0.598	0.0790315
1.1.1.2	PS.lightreaction.photosystem II.PSII polypeptide subunits	11300	MICRO.331.C94	pathogenesis-related protein 3 - kidney bean gb_AAA33773.1_ PVPR3	gb|AAP88348	-0.075	0.951564	0.049	0.979976	-0.46	0.582007	0.405	0.596264	-0.252	0.809967	0.921	0.115877	-0.123	0.965377	-1.738	0.00309725	-1.264	0.0455686	0.456	0.602178
1.1.1.2	PS.lightreaction.photosystem II.PSII polypeptide subunits	9035	MICRO.142.C2	photosystem II 32 kDa protein [Xenothallus vulcanicola]	gb|AAT02758	0.076	0.900055	0.065	0.939838	0.073	0.902347	0.1	0.829128	-0.001	0.999358	1.013	0.00072725	0.035	0.982475	-0.056	0.908964	0.039	0.943813	-0.454	0.243469
1.1.1.2	PS.lightreaction.photosystem II.PSII polypeptide subunits	4666	MICRO.331.C81	Chlorophyll a-b binding protein 3C, chloroplast precursor (LHCII type I CAB-3C) (LHCP) pir__CDTO3C chlorophyll a/b-binding protein 3C precursor - tomato prf__1204205G protein 3C,chlorophyll binding	gb|AAA80589	3.464	2.24683e-08	2.911	3.00739e-06	2.688	9.13854e-06	3.325	2.47003e-08	3.013	2.91417e-07	-0.793	0.197967	-0.542	0.745547	0.596	0.409002	0.523	0.477506	-0.772	0.31948
1.1.1.2	PS.lightreaction.photosystem II.PSII polypeptide subunits	4666	MICRO.331.C12	Chlorophyll a-b binding protein 3C, chloroplast precursor (LHCII type I CAB-3C) (LHCP) pir__CDTO3C chlorophyll a/b-binding protein 3C precursor - tomato prf__1204205G protein 3C,chlorophyll binding	sp|P07369	0.797	0.101125	0.711	0.184051	0.546	0.288797	0.146	0.811157	0.133	0.868783	0.844	0.0375119	0.04	0.985886	0.449	0.361927	0.43	0.382605	-0.439	0.441311
1.1.1.2	PS.lightreaction.photosystem II.PSII polypeptide subunits	4666	MICRO.331.C62	Chlorophyll a-b binding protein 3C, chloroplast precursor (LHCII type I CAB-3C) (LHCP) pir__CDTO3C chlorophyll a/b-binding protein 3C precursor - tomato prf__1204205G protein 3C,chlorophyll binding	sp|P07369	0.854	0.00604275	0.827	0.00964286	0.757	0.0156142	0.821	0.0058478	0.188	0.694978	-0.921	0.00113868	0.116	0.923662	0.02	0.96769	0.171	0.66684	-0.251	0.562209
1.1.1.2	PS.lightreaction.photosystem II.PSII polypeptide subunits	4666	MICRO.331.C60	chlorophyll a/b binding protein	gb|AAA80592	0.185	0.91714	-0.09	0.975605	1.833	0.0630817	-0.082	0.956456	-0.282	0.872336	-0.363	0.74276	0.249	0.94822	-0.571	0.629889	0.546	0.648389	0.026	0.989417
1.1.1.2	PS.lightreaction.photosystem II.PSII polypeptide subunits	15424	MICRO.5498.C1	Unknown protein [Arabidopsis thaliana] sp_O49292_TL30_ARATH Thylakoid lumenal 29.8 kDa protein, chloroplast precursor pir__G96799 hypothetical protein F22K20.16 [imported] - Arabidopsis thaliana	ref|NP_565149	-0.834	0.121176	-0.594	0.375853	-1.066	0.0294899	-0.789	0.11655	-0.52	0.396922	-1.242	0.00450054	-0.73	0.387026	-1.88	2.71207e-05	-0.434	0.426533	-1.11	0.030756
1.1.1.2	PS.lightreaction.photosystem II.PSII polypeptide subunits	11781	MICRO.12828.C1	unknown [Arabidopsis thaliana]	gb|AAL25838	-0.576	0.219578	-0.471	0.407754	-0.368	0.467954	-0.455	0.305108	-0.845	0.0385479	-0.148	0.75092	-0.415	0.646713	-1.075	0.00495255	-0.466	0.281982	-0.518	0.280439
1.1.1.2	PS.lightreaction.photosystem II.PSII polypeptide subunits	8714	MICRO.16026.C1	3.2kDa polypeptide from photosystem II [Capsicum annuum] emb_CAA50030.1_ psbL [Spinacia oleracea] emb_CAA77418.1_ PSII L-protein [Nicotiana tabacum] pir__S31821 photosystem II protein psbL - spinach chloroplast (fragment) pir__S05685 photosystem II ...	gb|CAA46540	0.361	0.657276	0.081	0.959543	0.628	0.346923	-0.347	0.618603	0.019	0.987267	-1.021	0.0476581	0.538	0.684855	-0.216	0.773998	0.164	0.838676	-0.513	0.487477
1.1.1.2	PS.lightreaction.photosystem II.PSII polypeptide subunits	33733	SDBT001M12x.scf	No Hits Found	-	1.698	0.0104982	0.919	0.284335	0.728	0.358906	1.406	0.0307968	0.862	0.269677	-1.271	0.0360059	-0.315	0.888445	-0.548	0.47622	-0.636	0.388369	-0.634	0.460898
1.1.1.2	PS.lightreaction.photosystem II.PSII polypeptide subunits	1102	bf_mxlfxxxx_0049a10.t3m.scf	photosystem II D2 protein [Pisum sativum]	gb|AAX58150	0.603	0.0685043	0.614	0.0706725	0.485	0.147849	0.052	0.910641	-0.145	0.771236	0.894	0.00126557	0.186	0.847725	0.078	0.858732	-0.297	0.387514	-0.205	0.646647
1.1.1.2	PS.lightreaction.photosystem II.PSII polypeptide subunits	613	bf_ivrootxx_0037g11.t3m.scf	23 kDa oxygen evolving protein of photosystem II [Solanum tuberosum] sp_P93566_PSBP_SOLTU Oxygen-evolving enhancer protein 2, chloroplast precursor (OEE2) (23 kDa subunit of oxygen evolving system of photosystem II) (OEC 23 kDa subunit) (23 kDa ...	gb|CAA67696	1.608	0.0799361	1.122	0.318197	1.473	0.100103	1.06	0.248389	1.595	0.0720682	-0.627	0.480766	-0.231	0.946842	0.085	0.947599	0.288	0.808257	-0.715	0.533488
1.1.1.2	PS.lightreaction.photosystem II.PSII polypeptide subunits	1703	POACT93TP	Oxygen-evolving enhancer protein 1, chloroplast precursor (OEE1) (33 kDa subunit of oxygen evolving system of photosystem II) (OEC 33 kDa subunit) (33 kDa thylakoid membrane protein)	sp|P26320	-0.392	0.43603	-0.308	0.640288	-0.006	0.995277	-0.796	0.0397184	-0.538	0.233091	-0.238	0.573643	0.136	0.929465	-0.58	0.152448	0.232	0.630142	-0.229	0.69522
1.1.1.2	PS.lightreaction.photosystem II.PSII polypeptide subunits	8911	PPCBZ15TH	Photosystem II 22 kDa protein, chloroplast precursor (CP22) gb_AAG48610.1_ photosystem II 22 kDa protein precursor [Solanum sogarandinum]	gb|AAG48610	0.186	0.770347	-0.093	0.926073	0.079	0.914355	0.009	0.989496	0.174	0.795004	1.128	0.00178989	-0.133	0.933434	0.25	0.612274	-0.23	0.646791	0.555	0.23782
1.1.1.2	PS.lightreaction.photosystem II.PSII polypeptide subunits	613	POABK52TV	23 kDa oxygen evolving protein of photosystem II [Solanum tuberosum] sp_P93566_PSBP_SOLTU Oxygen-evolving enhancer protein 2, chloroplast precursor (OEE2) (23 kDa subunit of oxygen evolving system of photosystem II) (OEC 23 kDa subunit) (23 kDa ...	gb|CAA67696	0.309	0.181388	0.354	0.130392	0.444	0.0288745	0.365	0.0743357	0.318	0.15447	-0.184	0.367964	-0.104	0.876878	-0.118	0.638765	0.11	0.66664	-0.023	0.956735
1.1.1.2	PS.lightreaction.photosystem II.PSII polypeptide subunits	1618	PPCCR16TH	light stress-responsive one-helix protein (OHP2) [Arabidopsis thaliana]	ref|NP_973959	-0.898	0.0187596	-0.29	0.650325	-0.802	0.0342666	-0.602	0.120657	-0.805	0.0329021	-0.26	0.512134	-0.495	0.480579	-0.158	0.750684	0.065	0.911393	-0.366	0.449122
1.1.1.2	PS.lightreaction.photosystem II.PSII polypeptide subunits	4666	PPCBF08TH	chlorophyll a/b-binding protein Cab-1C gb_AAA34150.1_ chlorophyll a/b-binding protein Cab-1A	sp|P14275	3.167	0.00642472	1.898	0.178988	3.106	0.00698721	2.783	0.0136229	3.302	0.00291561	-2.496	0.0190289	-0.193	0.971157	0.392	0.806731	1.504	0.225943	-1.216	0.413262
1.1.1.2	PS.lightreaction.photosystem II.PSII polypeptide subunits	7228	cPRO3B5TH	protein 1B,chlorophyll binding	prf|1204205B	0.139	0.360226	0.297	0.018548	0.317	0.00850571	-0.019	0.917945	-0.038	0.862665	-0.087	0.498526	0.037	0.938718	0.007	0.970579	0.019	0.925249	0.004	0.986131
1.1.2.1	PS.lightreaction.photosystem I.LHC-I	7627	MICRO.1823.C3	chlorophyll a/b-binding protein [Lycopersicon esculentum] sp_P10708_CB12_LYCES Chlorophyll a-b binding protein 7, chloroplast precursor (LHCI type II CAB-7) pir__S07408 chlorophyll a/b-binding protein type II (cab-7) - tomato gb_AAA34159.1_ ...	gb|CAA32197	0.995	0.000591863	0.896	0.00261407	1.155	4.98047e-05	0.768	0.00718834	0.602	0.0510227	-0.338	0.250403	-0.048	0.972207	-0.13	0.743228	0.09	0.833311	-0.058	0.918754
1.1.2.1	PS.lightreaction.photosystem I.LHC-I	9679	cSTB37O5TH	chlorophyll a/b-binding protein (cab-11) - tomato	gb|CAE30280	0.388	0.796996	-0.491	0.787165	1.494	0.133747	-0.459	0.698247	0.536	0.705711	-1.776	0.035869	0.359	0.917218	-1.495	0.11441	0.241	0.858914	-1.489	0.154662
1.1.2.1	PS.lightreaction.photosystem I.LHC-I	6477	MICRO.1823.C1	No Hits Found	-	-0.297	0.284722	-0.35	0.223993	-0.568	0.0134785	-0.297	0.233456	-0.237	0.422413	0.107	0.680657	-0.19	0.759307	-0.123	0.674658	0.014	0.972386	0.022	0.964555
1.1.2.1	PS.lightreaction.photosystem I.LHC-I	7627	MICRO.1823.C8	chlorophyll a/b-binding protein [Lycopersicon esculentum] sp_P10708_CB12_LYCES Chlorophyll a-b binding protein 7, chloroplast precursor (LHCI type II CAB-7) pir__S07408 chlorophyll a/b-binding protein type II (cab-7) - tomato gb_AAA34159.1_ ...	gb|CAA32197	0.812	0.40875	0.731	0.543454	1.126	0.188859	0.064	0.957502	0.694	0.501266	-1.927	0.00562335	0.629	0.764189	-0.126	0.91175	0.298	0.778061	-1.095	0.223565
1.1.2.1	PS.lightreaction.photosystem I.LHC-I	11089	POAD442TP	chlorophyll a/b-binding protein type I precursor (cab-6A) - tomato gb_AAA34140.1_ chlorophyll a/b-binding protein prf__1402358A photosystem I protein CAB	gb|AAA34140	0.057	0.864044	0.034	0.947241	0.342	0.0872122	0.091	0.713	0.13	0.641741	-0.12	0.561747	-0.001	0.998871	-0.05	0.852978	-0.387	0.0465353	0.072	0.821644
1.1.2.2	PS.lightreaction.photosystem I.PSI polypeptide subunits	4797	bf_mxlfxxxx_0031e05.t3m.scf	No Hits Found	-	0.359	0.341382	0.301	0.519894	0.695	0.0239424	0.348	0.301792	-0.235	0.583465	-0.013	0.973698	0.197	0.837198	-0.489	0.119799	-0.684	0.0283864	0.195	0.665004
1.1.2.2	PS.lightreaction.photosystem I.PSI polypeptide subunits	6447	bf_mxlfxxxx_0069g12.t3m.scf	No Hits Found	-	0.272	0.19961	0.252	0.292959	0.501	0.00547196	0.25	0.202607	0.071	0.8227	0.063	0.768137	0.259	0.435941	-0.357	0.0517699	-0.27	0.157302	0.154	0.53737
1.1.2.2	PS.lightreaction.photosystem I.PSI polypeptide subunits	16966	MICRO.5188.C1	Photosystem I reaction center subunit VIII (PSI-I) emb_CAC88054.1_ PSI reaction center subunit VIII [Atropa belladonna] emb_CAA77416.1_ PSI I-protein [Nicotiana tabacum] ref_NP_783242.1_ photosystem I subunit VIII [Atropa belladonna] ref_NP_054509.1 ...	gb|CAA77416	-0.077	0.953458	-0.07	0.973485	0.538	0.530775	-0.552	0.472311	0.252	0.822837	-1.422	0.0171688	0.851	0.49673	-0.093	0.924368	0.291	0.739494	-1.12	0.128648
1.1.2.2	PS.lightreaction.photosystem I.PSI polypeptide subunits	3437	MICRO.4410.C1	putative 16kDa membrane protein [Nicotiana tabacum]	gb|CAB75430	0.012	0.975936	-0.079	0.853957	-0.036	0.920872	0.078	0.768572	-0.096	0.765178	-0.159	0.437747	-0.062	0.93738	-0.434	0.0255941	0.085	0.749379	-0.342	0.12168
1.1.2.2	PS.lightreaction.photosystem I.PSI polypeptide subunits	9907	MICRO.1036.C8	Photosystem I reaction center subunit IV A, chloroplast precursor (PSI-E A) pir__T16962 photosystem I chain PSI-E - wood tobacco gb_AAB31704.1_ photosystem I subunit PSI-E [Nicotiana sylvestris]	gb|AAB31704	0.992	0.0410609	0.44	0.541092	0.52	0.347752	0.292	0.611472	-0.096	0.915849	0.834	0.0508253	-0.367	0.775589	-0.198	0.747264	-0.356	0.513407	-0.117	0.888344
1.1.2.2	PS.lightreaction.photosystem I.PSI polypeptide subunits	3385	MICRO.4177.C8	photosystem I reaction centre subunit psaN precursor [Arabidopsis thaliana] gb_AAM10156.1_ photosystem I reaction center subunit psaN precursor [Arabidopsis thaliana] gb_AAL32913.1_ photosystem I reaction centre subunit psaN precursor [Arabidopsis ...	gb|AAM10156	-0.425	0.745027	-0.842	0.507821	-0.377	0.776583	-1.984	0.0143639	-0.744	0.509493	-1.256	0.113154	-0.214	0.950498	-1.56	0.0650496	-0.037	0.979463	-1.278	0.184834
1.1.2.2	PS.lightreaction.photosystem I.PSI polypeptide subunits	16966	cSTB27M6TH	No Hits Found	-	0.642	0.00351238	0.605	0.00726874	0.679	0.00171735	0.783	0.000124189	1.405	9.69663e-11	-0.317	0.134996	0.227	0.655668	0.073	0.813231	0.054	0.872107	-0.076	0.843072
1.1.3	PS.lightreaction.cytochrome b6_f	7355	PPCBS38TH	putative Rieske Fe-S protein precursor [Solanum tuberosum]	gb|AAQ90151	0.906	0.140329	0.74	0.305755	0.594	0.369305	0.947	0.0921256	1.122	0.0455547	-0.89	0.0818913	-0.264	0.887213	0.108	0.891842	-0.033	0.972292	-0.823	0.192273
1.1.3	PS.lightreaction.cytochrome b6_f	7355	MICRO.5142.C2	putative Rieske Fe-S protein precursor [Solanum tuberosum]	gb|AAQ90151	0.242	0.19549	0.344	0.0502891	0.195	0.303341	0.294	0.0737272	-0.182	0.370736	0.052	0.786371	-0.016	0.984291	0.137	0.466134	-0.056	0.803642	0.331	0.059528
1.1.4	PS.lightreaction.ATP synthase	8504	MICRO.4618.C1	ATP synthase (gamma subunit) [Nicotiana tabacum] sp_P29790_ATPG_TOBAC ATP synthase gamma chain, chloroplast precursor pir__PWNTG H+-transporting two-sector ATPase (EC 3.6.3.14) gamma chain precursor, chloroplast - common tobacco	gb|CAA45152	0.25	0.355152	0.186	0.601909	-0.053	0.891455	0.386	0.0819834	-0.011	0.980753	0.573	0.00346881	-0.165	0.790857	0.314	0.16799	0.311	0.171178	0.428	0.0708532
1.1.4	PS.lightreaction.ATP synthase	34966	bf_mxlfxxxx_0068h10.t3m.scf	No Hits Found	-	0.219	0.130119	0.141	0.458044	0.028	0.905313	0.261	0.0442659	0.156	0.323686	-0.124	0.341439	0.091	0.812803	-0.037	0.838373	-0.016	0.939749	0.077	0.695302
1.1.4	PS.lightreaction.ATP synthase	4429	MICRO.3162.C1	unknown [Arabidopsis thaliana]	gb|AAM64960	-0.005	0.99591	0.494	0.392583	1.065	0.00912834	0.32	0.514233	0.897	0.0311278	0.132	0.786272	0.568	0.45683	0.842	0.0403211	0.65	0.129381	0.334	0.555877
1.1.4	PS.lightreaction.ATP synthase	10039	MICRO.5176.C2	CF(o)II ATP synthase subunit 9 [Spinacia oleracea] sp_P31853_ATPX_SPIOL ATP synthase B* chain, chloroplast precursor (Subunit II) pir__S34473 H+-transporting two-sector ATPase (EC 3.6.3.14) chain 9 - spinach	gb|CAA50520	0.205	0.226223	0.167	0.418916	0.158	0.365428	0.016	0.943726	0.081	0.717932	-0.06	0.716143	0.071	0.884983	-0.009	0.969665	-0.168	0.280593	-0.101	0.626471
1.1.4	PS.lightreaction.ATP synthase	17354	STDB005N24u.scf	ATPase subunit I [Atropa belladonna] ref_NP_783218.1_ ATP synthase CF0 B chain [Atropa belladonna]	gb|CAC88030	0.248	0.882769	0.584	0.744951	0.749	0.549645	-0.873	0.421936	0.608	0.667817	-2.068	0.0162457	0.789	0.757036	-0.192	0.88855	0.597	0.607071	-1.422	0.192754
1.1.4	PS.lightreaction.ATP synthase	4000	bf_mxlfxxxx_0073d08.t3m.scf	No Hits Found	-	0.722	0.00481801	0.791	0.00202888	0.754	0.00278868	1.078	4.94698e-06	1.024	1.56849e-05	0.026	0.938757	-0.073	0.944469	-0.202	0.508579	-0.19	0.534957	0.166	0.663308
1.1.4	PS.lightreaction.ATP synthase	4702	MICRO.4618.C2	At2g43810 [Arabidopsis thaliana] gb_AAB64025.1_ putative small nuclear ribonucleoprotein polypeptide F [Arabidopsis thaliana] pir__G84870 hypothetical protein At2g43810 [imported] - Arabidopsis thaliana ref_NP_181909.1_ small nuclear ...	gb|AAP37664	0.139	0.664322	0.137	0.74149	0.209	0.445202	0.244	0.315368	0.358	0.137111	0.2	0.368763	0.076	0.929857	0.516	0.0159265	0.22	0.367937	0.523	0.0234458
1.1.4	PS.lightreaction.ATP synthase	10039	BPLI18N7TH	No Hits Found	-	0.137	0.874421	0.25	0.797965	0.508	0.394488	-0.094	0.897469	0.151	0.865369	-1.471	0.000866397	0.63	0.499866	-0.259	0.676245	0.203	0.75785	-0.796	0.150654
1.1.4	PS.lightreaction.ATP synthase	14301	bf_cswcxxxx_0001a11.t3m.scf	No Hits Found	-	0.175	0.730642	-0.148	0.831541	-0.304	0.468779	-0.144	0.741642	-0.537	0.140971	0.654	0.0314246	0.002	0.998871	-0.227	0.569626	-0.444	0.204235	-0.036	0.95852
1.1.5.1	PS.lightreaction.other electron carrier (ox_red).plastocyanin	2688	MICRO.4322.C1	unnamed protein product [Lycopersicon esculentum] sp_P17340_PLAS_LYCES Plastocyanin, chloroplast precursor pir__S05303 plastocyanin precursor - tomato	gb|CAA32121	0.022	0.985022	0.029	0.98599	0.139	0.884479	-0.044	0.958125	-0.055	0.96066	-0.25	0.679051	-0.059	0.981658	0.076	0.923713	0.442	0.473751	-0.411	0.582611
1.1.5.2	PS.lightreaction.other electron carrier (ox_red).ferredoxin	6498	MICRO.4597.C1	ferredoxin I [Solanum tuberosum]	gb|CAC38395	-0.879	0.394522	-0.973	0.395466	-0.797	0.431781	-1.811	0.0233832	-0.89	0.387053	-0.928	0.246038	-0.102	0.978583	-1.926	0.0153486	-0.263	0.819688	-1.402	0.125412
1.1.5.2	PS.lightreaction.other electron carrier (ox_red).ferredoxin	1068	SSBN002P03u.scf	unknown protein [Arabidopsis thaliana] ref_NP_171720.2_ ferredoxin-related [Arabidopsis thaliana]	gb|BAC42294	-0.275	0.575396	-0.197	0.77625	0.217	0.669651	-0.025	0.965158	-0.074	0.914511	-0.578	0.0806988	-0.196	0.866702	-0.672	0.0593364	-0.132	0.786872	-0.228	0.661048
1.1.5.2	PS.lightreaction.other electron carrier (ox_red).ferredoxin	2687	MICRO.12200.C2	chloroplast ferredoxin I [Nicotiana tabacum]	gb|AAS58496	0.148	0.59328	-0.009	0.989417	0.025	0.948397	-0.002	0.996003	-0.079	0.814454	-0.089	0.690229	-0.572	0.0157116	0.07	0.793233	-0.066	0.813483	0.08	0.806124
1.1.5.2	PS.lightreaction.other electron carrier (ox_red).ferredoxin	804	MICRO.12660.C1	unknown protein [Arabidopsis thaliana] gb_AAK76639.1_ unknown protein [Arabidopsis thaliana] ref_NP_567899.1_ ferredoxin-related [Arabidopsis thaliana]	gb|AAM91737	-0.424	0.12202	-0.141	0.766962	-0.474	0.0624193	-0.505	0.0390813	-0.369	0.184474	-0.231	0.353833	0.258	0.639318	-0.395	0.119647	0.043	0.911547	-0.435	0.112768
1.1.5.2	PS.lightreaction.other electron carrier (ox_red).ferredoxin	9580	MICRO.6185.C1	PREDICTED P0493A04.32 gene product [Oryza sativa (japonica cultivar-group)] ref_XP_482782.1_ unknown protein [Oryza sativa (japonica cultivar-group)] dbj_AD09597.1_ unknown protein [Oryza sativa (japonica cultivar-group)]	ref|XP_507256	-0.332	0.785528	-0.292	0.858905	-0.052	0.971675	-0.691	0.424452	-0.233	0.865261	-1.625	0.0177187	-0.039	0.993988	-0.102	0.928548	-0.14	0.905391	0.103	0.946747
1.1.5.3	PS.lightreaction.other electron carrier (ox_red).ferredoxin reductase	9194	bf_ivrootxx_0028a01.t3m.scf	putative NADPH:adrenodoxin oxidoreductase mitochondrial precursor [Oryza sativa (japonica cultivar-group)]	gb|BAD28680	-0.345	0.239139	-0.654	0.00975146	-0.266	0.376811	0.094	0.778311	-0.003	0.995545	-0.008	0.979475	-0.025	0.983273	-0.083	0.807696	-0.155	0.610955	-0.074	0.865539
1.1.5.4	PS.lightreaction.other electron carrier (ox_red).ferredoxin oxireductase	15370	cSTB48A12TH	hypothetical protein [Arabidopsis thaliana] gb_AAM91300.1_ unknown protein [Arabidopsis thaliana] gb_AAM20557.1_ unknown protein [Arabidopsis thaliana] ref_NP_566344.2_ phytochromobilin:ferredoxin oxidoreductase, chloroplast / phytochromobilin ...	gb|BAD93479	-0.569	0.166074	-0.175	0.811617	-0.691	0.0634739	-0.917	0.00763976	-0.837	0.0190551	0.539	0.113154	-0.391	0.616537	-0.682	0.0596058	-0.228	0.604757	-0.296	0.549011
1.1.5.4	PS.lightreaction.other electron carrier (ox_red).ferredoxin oxireductase	15370	bf_mxlfxxxx_0015c09.t3m.scf	hypothetical protein [Arabidopsis thaliana] gb_AAM91300.1_ unknown protein [Arabidopsis thaliana] gb_AAM20557.1_ unknown protein [Arabidopsis thaliana] ref_NP_566344.2_ phytochromobilin:ferredoxin oxidoreductase, chloroplast / phytochromobilin ...	gb|BAD93479	-0.36	0.0350972	-0.047	0.903675	-0.419	0.00998198	-0.454	0.00322854	-0.261	0.149213	-0.319	0.033655	-0.154	0.698347	-0.08	0.706453	0.064	0.775557	-0.22	0.254503
1.1.5.4	PS.lightreaction.other electron carrier (ox_red).ferredoxin oxireductase	15370	bf_arrayxxx_0073e07.t7m.scf	B1147A04.9 [Oryza sativa (japonica cultivar-group)] dbj_AB86192.1_ B1147A04.9 [Oryza sativa (japonica cultivar-group)]	gb|BAD93479	-0.585	0.0652757	0.113	0.861701	-0.619	0.0397719	-0.442	0.155616	-0.026	0.966997	-0.86	0.00127604	-0.433	0.409215	-0.838	0.00275088	-0.017	0.972781	-0.943	0.00138487
1.1.5.4	PS.lightreaction.other electron carrier (ox_red).ferredoxin oxireductase	15370	MICRO.10180.C1	phytochromobilin:ferredoxin oxidoreductase, chloroplast / phytochromobilin synthase (HY2) [Arabidopsis thaliana]	gb|BAD93479	-0.413	0.221572	0.182	0.736553	-0.498	0.104954	0.088	0.828117	0.26	0.501107	-0.886	0.000702576	-0.475	0.324322	-0.504	0.0868702	0.124	0.748817	-0.864	0.00298676
1.1.30	PS.lightreaction.state transition	4721	MICRO.5108.C1	unknown protein [Arabidopsis thaliana]	gb|BAC41802	-1.111	0.0915267	-0.265	0.833498	-1.031	0.1075	-1.277	0.0315495	-0.784	0.271148	-0.488	0.433769	-0.153	0.950613	-0.738	0.254864	-0.064	0.949347	-0.639	0.401933
1.1.30	PS.lightreaction.state transition	3800	MICRO.6115.C1	No Hits Found	-	-0.661	0.00517043	-0.234	0.521327	-0.796	0.000523247	-0.381	0.124809	-0.488	0.0462628	0.261	0.266638	-0.284	0.557447	-0.69	0.0022098	-0.063	0.857924	-0.652	0.00778332
1.1.30	PS.lightreaction.state transition	3800	STMJO41TV	hypothetical protein T6L1.2 [imported] - Arabidopsis thaliana gb_AAG52037.1_ putative protein kinase	gb|AAG52037	-0.103	0.720756	-0.094	0.805268	-0.418	0.0292153	-0.284	0.153915	-0.45	0.0159951	-0.117	0.57068	-0.074	0.917162	-0.325	0.09306	0.062	0.81771	-0.378	0.0672525
1.1.40	PS.lightreaction.cyclic electron flow-chlororespiration	7164	bf_ivrootxx_0007e11.t3m.scf	plastid quinol oxidase [Lycopersicon esculentum] gb_AAG18449.1_ plastid quinol oxidase [Lycopersicon esculentum] gb_AAG02287.1_ plastid terminal oxidase [Lycopersicon esculentum] gb_AAG02286.1_ plastid terminal oxidase [Lycopersicon esculentum]	gb|AAG18450	-0.266	0.548327	0.097	0.898201	0.143	0.782255	-0.216	0.590102	0.24	0.603891	0.636	0.0328617	1.057	0.00441133	2.022	6.82435e-11	0.547	0.102637	1.242	8.72824e-05
1.1.40	PS.lightreaction.cyclic electron flow-chlororespiration	15155	MICRO.10868.C1	No Hits Found	-	0.168	0.523867	0.381	0.0807177	-0.314	0.138619	-0.183	0.413705	-0.107	0.727253	0.354	0.0493728	-0.268	0.461257	-0.311	0.122497	-0.263	0.201678	-0.155	0.567358
1.1.40	PS.lightreaction.cyclic electron flow-chlororespiration	8780	MICRO.6243.C1	unknown [Arabidopsis thaliana]	gb|BAE00072	-0.463	0.448522	0.139	0.900444	-0.317	0.627927	-0.173	0.785927	-0.866	0.0803224	-1.211	0.0042814	-0.798	0.29732	-1.652	0.000151469	-0.361	0.513355	-0.886	0.0867462
1.1.40	PS.lightreaction.cyclic electron flow-chlororespiration	13734	bf_arrayxxx_0046h07.t7m.scf	unknown protein [Arabidopsis thaliana]	gb|AAO22797	-0.823	0.0279127	0.06	0.952005	-0.538	0.178173	0.182	0.694357	-0.143	0.817754	0.522	0.128425	-0.204	0.861321	0.193	0.673601	-0.005	0.994312	-0.155	0.794955
1.2.2	PS.photorespiration.glycolate oxydase	4278	101C10AF.esd	glycolate oxidase	prf|1803516A	0.515	0.0583045	0.459	0.118567	0.582	0.0232702	0.299	0.284652	0.385	0.179308	0.116	0.686919	-0.123	0.886802	-0.324	0.234741	-0.485	0.0627886	0.006	0.991486
1.2.2	PS.photorespiration.glycolate oxydase	4278	POACO02TP	glycolate oxidase	prf|1803516A	-0.866	0.164993	-0.252	0.82447	-0.497	0.474274	-1.295	0.0143119	-1.098	0.0515744	-0.864	0.09257	0.551	0.660536	-1.178	0.0291255	0.131	0.872765	-0.921	0.135428
1.2.2	PS.photorespiration.glycolate oxydase	4278	cSTB14A2TH	glycolate oxidase	prf|1803516A	-0.023	0.948973	0.172	0.542611	0.253	0.215754	0.198	0.325827	0.326	0.0920103	0.041	0.854111	-0.248	0.461859	0.123	0.576354	0.086	0.716725	-0.223	0.310384
1.2.2	PS.photorespiration.glycolate oxydase	4278	MICRO.770.C5	glycolate oxidase	gb|BAD98962	0.092	0.875931	0.612	0.109891	-0.787	0.0186952	-0.094	0.84318	0.009	0.991075	-0.044	0.917343	-0.247	0.798781	-0.434	0.223605	-0.323	0.386196	-0.45	0.254268
1.2.2	PS.photorespiration.glycolate oxydase	4278	MICRO.770.C1	(S)-2-hydroxy-acid oxidase (EC 1.1.3.15), peroxisomal - spinach sp_P05414_GOX_SPIOL (S)-2-hydroxy-acid oxidase, peroxisomal (Glycolate oxidase) (GOX) (Short chain alpha-hydroxy acid oxidase) gb_AAA34030.1_ glycolate oxidase (EC 1.1.3.15) pdb_1GOX_ ...	sp|P05414	0.168	0.837223	0.75	0.201768	-0.168	0.834149	-0.503	0.348201	-0.428	0.504661	0.441	0.362947	0.145	0.939385	-0.148	0.824042	0.234	0.707336	0.022	0.981952
1.2.3	PS.photorespiration.aminotransferases peroxisomal	9349	MICRO.2758.C1	putative alanine aminotransferase [Arabidopsis thaliana] gb_AAK59635.1_ putative alanine aminotransferase [Arabidopsis thaliana] gb_AAN62333.1_ glutamate:glyoxylate aminotransferase 2 [Arabidopsis thaliana] gb_AAG52480.1_ putative alanine aminotrans ...	gb|AAZ43369	-0.251	0.770106	0.016	0.993203	-0.171	0.853139	-0.768	0.179184	-0.422	0.576119	-2.017	5.0824e-05	-0.006	0.998161	-1.366	0.00858063	-0.07	0.937749	-0.941	0.118176
1.2.3	PS.photorespiration.aminotransferases peroxisomal	9349	MICRO.2758.C2	putative alanine aminotransferase [Arabidopsis thaliana] gb_AAK59635.1_ putative alanine aminotransferase [Arabidopsis thaliana] gb_AAN62333.1_ glutamate:glyoxylate aminotransferase 2 [Arabidopsis thaliana] gb_AAG52480.1_ putative alanine aminotrans ...	gb|AAZ43369	-0.471	0.618225	-0.585	0.584487	-0.25	0.81924	-1.885	0.00244401	-1.163	0.102476	-0.129	0.875292	-0.219	0.93363	-1.616	0.0119875	-0.595	0.426311	-0.477	0.613973
1.2.3	PS.photorespiration.aminotransferases peroxisomal	2758	bf_arrayxxx_0068e11.t3m.scf	putative alanine-glyoxylate aminotransferase [Arabidopsis thaliana] gb_AAM20136.1_ putative alanine-glyoxylate aminotransferase [Arabidopsis thaliana] gb_AAD28669.1_ alanine-glyoxylate aminotransferase [Arabidopsis thaliana] gb_AAC26854.1_ ...	gb|AAM45058	0.477	0.410076	0.844	0.103371	-0.252	0.708727	0.773	0.0981042	0.436	0.462124	0.368	0.434288	-0.727	0.340947	-0.82	0.0753776	-0.75	0.109576	-0.293	0.661048
1.2.3	PS.photorespiration.aminotransferases peroxisomal	8438	bf_suspxxxx_0022C01.t3m.scf	putative alanine aminotransferase [Arabidopsis thaliana] gb_AAN62332.1_ glutamate:glyoxylate aminotransferase 1 [Arabidopsis thaliana] gb_AAL08235.1_ At1g23310/F26F24_4 [Arabidopsis thaliana] ref_NP_564192.2_ glutamate:glyoxylate aminotransferase 1 ...	gb|AAK68842	-0.017	0.959174	-0.138	0.628668	-0.017	0.958992	0.071	0.754637	-0.001	0.996803	-0.171	0.311512	-0.127	0.794756	0.197	0.283743	0.024	0.930582	-0.208	0.31238
1.2.4	PS.photorespiration.glycine cleavage	15083	MICRO.6206.C2	glycine decarboxylase complex H-protein [Populus tremuloides]	gb|AAO63775	-0.501	0.260273	-0.108	0.90374	-0.077	0.909534	-0.131	0.798811	0.134	0.838045	-0.814	0.01681	0.209	0.864396	0.441	0.27704	0.563	0.148367	0.416	0.373135
1.2.5	PS.photorespiration.serine hydroxymethyltransferase	1355	MICRO.257.C1	glycine hydroxymethyltransferase, putative / serine hydroxymethyltransferase, putative / serine/threonine aldolase, putative [Arabidopsis thaliana]	ref|NP_567895	0.024	0.956801	-0.248	0.435098	-0.194	0.492141	0.3	0.201678	0.379	0.109698	0.341	0.0996191	-0.112	0.878865	0.37	0.100327	-0.191	0.444608	0.039	0.92614
1.2.5	PS.photorespiration.serine hydroxymethyltransferase	1355	MICRO.257.C2	glycine hydroxymethyltransferase (EC 2.1.2.1)-like protein [Arabidopsis thaliana] emb_CAA22579.1_ glycine hydroxymethyltransferase (EC 2.1.2.1)-like protein [Arabidopsis thaliana] pir__T05362 glycine hydroxymethyltransferase (EC 2.1.2.1) F8B4.220 - ...	gb|CAB79969	-0.1	0.747429	-0.164	0.62426	0.115	0.694968	0.151	0.525559	0.4	0.0516085	-0.58	0.00128477	0.212	0.63036	0.249	0.244672	0.318	0.1252	-0.255	0.286217
1.2.5	PS.photorespiration.serine hydroxymethyltransferase	11288	MICRO.7977.C2	putative hydroxymethyltransferase [Oryza sativa (japonica cultivar-group)] dbj_AB92441.1_ putative hydroxymethyltransferase [Oryza sativa (japonica cultivar-group)] dbj_AB86225.1_ putative hydroxymethyltransferase [Oryza sativa (japonica ...	ref|XP_463512	-0.172	0.575519	-0.061	0.908435	-0.187	0.514043	-0.335	0.149544	-0.59	0.00554782	-0.084	0.742413	-0.255	0.578716	-0.11	0.700777	-0.124	0.657416	0.047	0.908936
1.2.5	PS.photorespiration.serine hydroxymethyltransferase	11288	MICRO.7977.C1	putative hydroxymethyltransferase [Arabidopsis thaliana] ref_NP_564473.1_ glycine hydroxymethyltransferase, putative / serine hydroxymethyltransferase, putative / serine/threonine aldolase, putative [Arabidopsis thaliana]	gb|AAO22567	-0.256	0.403582	-0.311	0.341584	-0.227	0.45247	-0.437	0.0753681	-0.431	0.094337	-0.151	0.562375	-0.125	0.877013	-0.208	0.45543	-0.142	0.637114	0.017	0.973481
1.2.5	PS.photorespiration.serine hydroxymethyltransferase	667	cSTS6F5TH	At4g32520/F8B4_220 [Arabidopsis thaliana] gb_AAK53034.1_ AT4g32520/F8B4_220 [Arabidopsis thaliana]	gb|AAN18207	0.017	0.964506	-0.05	0.911379	-0.04	0.904536	0.086	0.724341	-0.029	0.940187	0.285	0.104001	-0.224	0.548912	-0.077	0.755043	-0.239	0.226975	0.093	0.754533
1.2.5	PS.photorespiration.serine hydroxymethyltransferase	1355	102C11AF.esd	glycine hydroxymethyltransferase (EC 2.1.2.1)-like protein [Arabidopsis thaliana] emb_CAA22579.1_ glycine hydroxymethyltransferase (EC 2.1.2.1)-like protein [Arabidopsis thaliana] pir__T05362 glycine hydroxymethyltransferase (EC 2.1.2.1) F8B4.220 - ...	gb|CAB79969	0.563	0.0872573	0.44	0.25252	0.353	0.323058	1.035	0.00017766	0.899	0.00149987	0.517	0.0649249	-0.441	0.409384	0.176	0.640041	-0.233	0.511027	-0.027	0.966186
1.2.5	PS.photorespiration.serine hydroxymethyltransferase	3704	bf_mxlfxxxx_0071g09.t3m.scf	No Hits Found	-	1.899	0.10499	2.435	0.0298149	2.043	0.0628629	1.892	0.0811904	2.324	0.0299376	-2.736	0.00435169	-0.136	0.978035	0.024	0.990089	0.759	0.548807	-1.371	0.280439
1.3.1	PS.calvin cycle.rubisco large subunit	14263	cSTB44J7TH	ribulose-1,5-bisphosphate carboxylase/oxygenase large subunit [Physalis alkekengi]	gb|AAA18392	1.134	1.51126e-05	0.902	0.000761066	0.612	0.0265796	0.418	0.144925	0.051	0.92529	-0.018	0.960672	-0.139	0.879067	0.394	0.168546	0.215	0.499721	-0.366	0.256875
1.3.2	PS.calvin cycle.rubisco small subunit	6856	BPLI15I14TH	ribulose bisphosphate carboxylase [Solanum tuberosum] sp_P26575_RBSA_SOLTU Ribulose bisphosphate carboxylase small chain 2A, chloroplast precursor (RuBisCO small subunit 2A) pir__RKPOS2 ribulose-bisphosphate carboxylase (EC 4.1.1.39) precursor small ...	gb|CAA49414	2.164	0.176075	2.259	0.180386	2.089	0.174286	1.433	0.36081	1.415	0.430561	-1.568	0.252031	-0.051	0.995406	-0.582	0.754046	0.356	0.863104	-0.497	0.832928
1.3.2	PS.calvin cycle.rubisco small subunit	2099	MICRO.4165.C5	ribulose bisphosphate carboxylase [Solanum tuberosum] sp_P32764_RBS3_SOLTU Ribulose bisphosphate carboxylase small chain 3, chloroplast precursor (RuBisCO small subunit 3) pir__S31498 ribulose-bisphosphate carboxylase (EC 4.1.1.39) small chain - potato	gb|CAA49417	0.406	0.00478962	0.516	0.00026747	0.452	0.00131503	0.193	0.215009	0	0.999698	0.01	0.956961	0.098	0.824505	0.328	0.0215034	0.273	0.0665015	0.181	0.302929
1.3.2	PS.calvin cycle.rubisco small subunit	6856	cSTB34J1TH	ribulose bisphosphate carboxylase [Solanum tuberosum] sp_P26575_RBSA_SOLTU Ribulose bisphosphate carboxylase small chain 2A, chloroplast precursor (RuBisCO small subunit 2A) pir__RKPOS2 ribulose-bisphosphate carboxylase (EC 4.1.1.39) precursor small ...	gb|CAA49414	0.406	0.318761	0.448	0.306803	0.675	0.0471462	0.114	0.80327	-0.133	0.814137	-0.013	0.976358	0.011	0.995794	0.066	0.890604	-0.081	0.869847	0.012	0.985827
1.3.2	PS.calvin cycle.rubisco small subunit	6856	MICRO.4165.C2	ribulose bisphosphate carboxylase [Solanum tuberosum] sp_P26574_RBS1_SOLTU Ribulose bisphosphate carboxylase small chain 1, chloroplast precursor (RuBisCO small subunit 1) pir__RKPOS1 ribulose-bisphosphate carboxylase (EC 4.1.1.39) precursor small ...	gb|CAA49413	-1.185	0.216465	-0.775	0.545992	-0.384	0.765754	-1.299	0.129172	-0.717	0.518294	-1.237	0.110864	0.183	0.959247	-2.091	0.00817401	0.322	0.773507	-1.539	0.0889751
1.3.2	PS.calvin cycle.rubisco small subunit	6856	MICRO.4165.C3	ribulose bisphosphate carboxylase [Solanum tuberosum] sp_P26574_RBS1_SOLTU Ribulose bisphosphate carboxylase small chain 1, chloroplast precursor (RuBisCO small subunit 1) pir__RKPOS1 ribulose-bisphosphate carboxylase (EC 4.1.1.39) precursor small ...	gb|CAA49413	-1.35	0.212434	-0.999	0.466484	-0.132	0.940444	-1.394	0.153323	-0.849	0.491952	-1.778	0.0372649	0.239	0.950307	-2.11	0.0203628	0.386	0.757214	-1.949	0.0516699
1.3.2	PS.calvin cycle.rubisco small subunit	2099	PPCCK68TH	ribulose bisphosphate carboxylase [Solanum tuberosum] sp_P26575_RBSA_SOLTU Ribulose bisphosphate carboxylase small chain 2A, chloroplast precursor (RuBisCO small subunit 2A) pir__RKPOS2 ribulose-bisphosphate carboxylase (EC 4.1.1.39) precursor small ...	gb|CAA49414	2.224	0.101668	2.596	0.0531442	1.712	0.218143	2.032	0.111889	2.664	0.0326254	-2.663	0.0176448	-0.613	0.883161	0.247	0.890469	1.253	0.359609	-0.898	0.608157
1.3.3	PS.calvin cycle.phosphoglycerate kinase	2333	POCD571TV	phosphoglycerate kinase precursor [Solanum tuberosum] pir__T07014 phosphoglycerate kinase (EC 2.7.2.3) precursor, chloroplast - potato	gb|AAC26785	0.652	0.235239	1.033	0.0378528	0.821	0.095434	0.968	0.0360365	1.112	0.0153873	-0.593	0.187194	-0.201	0.902576	0.216	0.722653	0.377	0.485026	-0.123	0.882763
1.3.3	PS.calvin cycle.phosphoglycerate kinase	2333	cSTE12N21TH	phosphoglycerate kinase precursor [Solanum tuberosum] pir__T07014 phosphoglycerate kinase (EC 2.7.2.3) precursor, chloroplast - potato	gb|AAC26785	-0.123	0.734508	-0.13	0.778649	0.007	0.988733	-0.235	0.377207	-0.042	0.927262	0.45	0.0376384	0.132	0.863427	-0.114	0.708505	0.004	0.993182	-0.028	0.953763
1.3.4	PS.calvin cycle.GAP	6106	MICRO.3219.C3	No Hits Found	-	-0.726	0.280819	-0.46	0.623722	-1.066	0.0668934	-1.128	0.0439603	-0.36	0.668079	-0.923	0.078024	-1.2	0.127507	-1.894	0.000286967	-0.749	0.206238	-1.164	0.0549014
1.3.4	PS.calvin cycle.GAP	16319	MICRO.9192.C2	Glyceraldehyde-3-phosphate dehydrogenase A, chloroplast precursor (NADP-dependent glyceraldehydephosphate dehydrogenase subunit A) gb_AAA34075.1_ glyceraldehyde-3-phosphate dehydrogenase A-subunit precursor	pir|A24430	-1.013	0.0295251	-0.623	0.286447	-1.74	4.51809e-05	-1.207	0.00450126	-1.483	0.000365844	-1.07	0.00837391	-0.373	0.757514	-2.405	1.06144e-08	-0.576	0.227799	-1.491	0.000801886
1.3.4	PS.calvin cycle.GAP	6300	MICRO.9192.C1	Glyceraldehyde-3-phosphate dehydrogenase A, chloroplast precursor (NADP-dependent glyceraldehydephosphate dehydrogenase subunit A) gb_AAA34075.1_ glyceraldehyde-3-phosphate dehydrogenase A-subunit precursor	sp|P09043	-0.946	0.559821	-0.693	0.758298	-0.713	0.676086	-2.076	0.0855183	-1.384	0.34059	-1.536	0.17523	-0.244	0.964121	-2.486	0.0331788	-0.777	0.586332	-1.157	0.448452
1.3.4	PS.calvin cycle.GAP	6106	POACD50TP	non-phosphorylating glyceraldehyde dehydrogenase [Nicotiana plumbaginifolia] sp_P93338_GAPN_NICPL NADP-dependent glyceraldehyde-3-phosphate dehydrogenase (Non-phosphorylating glyceraldehyde 3-phosphate dehydrogenase) (Glyceraldehyde-3-phosphate ...	gb|AAB47571	-0.333	0.12679	-0.066	0.882933	-0.36	0.0782605	-0.258	0.221253	-0.253	0.278029	-0.259	0.169065	-0.122	0.843435	-0.176	0.430584	-0.021	0.949393	0.004	0.99153
1.3.4	PS.calvin cycle.GAP	6106	MICRO.3219.C1	non-phosphorylating glyceraldehyde dehydrogenase [Nicotiana plumbaginifolia] sp_P93338_GAPN_NICPL NADP-dependent glyceraldehyde-3-phosphate dehydrogenase (Non-phosphorylating glyceraldehyde 3-phosphate dehydrogenase) (Glyceraldehyde-3-phosphate ...	gb|AAB47571	-1.035	0.154177	-0.746	0.41442	-1.398	0.0314812	-1.502	0.0157571	-0.701	0.38684	-0.646	0.313127	-1.128	0.273572	-2.153	0.000316848	-0.8	0.24323	-1.209	0.0871892
1.3.4	PS.calvin cycle.GAP	6106	MICRO.3219.C2	putative NADP-dependent glyceraldehyde-3-phosphate dehydrogenase [Arabidopsis thaliana] gb_AAO42797.1_ At2g24270/F27D4.18 [Arabidopsis thaliana] gb_AAD03388.1_ putative NADP-dependent glyceraldehyde-3-phosphate dehydrogenase [Arabidopsis thaliana] ...	gb|CAA53076	-1.146	0.0283914	-0.354	0.696261	-1.066	0.0379901	-0.513	0.367602	-0.292	0.707347	-1.295	0.0045054	-0.772	0.375884	-1.428	0.00283768	-0.401	0.495844	-0.746	0.201409
1.3.4	PS.calvin cycle.GAP	5541	MICRO.4496.C2	glyceraldehyde-3-phosphate dehydrogenase (NADP) (phosphorylating) (EC 1.2.1.13) B precursor, chloroplast - garden pea gb_AAA84543.1_ glyceraldehyde-3-phosphate dehydrogenase B subunit sp_P12859_G3PB_PEA Glyceraldehyde-3-phosphate dehydrogenase B, ...	gb|DEPMNB	-0.605	0.707736	-0.176	0.952041	-0.357	0.844331	-1.756	0.114365	-0.327	0.866929	-1.638	0.105041	0.119	0.981423	-2.234	0.0357406	-0.064	0.972054	-1.031	0.460503
1.3.5	PS.calvin cycle.TPI	2638	cSTB1L6TH	putative triosephosphate isomerase [Arabidopsis thaliana] gb_AAD29799.1_ putative triosephosphate isomerase [Arabidopsis thaliana] gb_AAF70259.1_ triosephosphate isomerase [Arabidopsis thaliana] gb_AAK96462.1_ At2g21170/F26H11.7 [Arabidopsis ...	gb|AAD29799	0.402	0.122615	0.624	0.00866555	0.526	0.0259869	0.38	0.118417	0.39	0.126438	0.009	0.977527	-0.03	0.978018	-0.018	0.96008	0.183	0.504483	0.077	0.847589
1.3.6	PS.calvin cycle.aldolase	6521	MICRO.541.C2	plastidic aldolase NPALDP1 [Nicotiana paniculata]	gb|BAA77604	-1.233	0.274121	-0.644	0.705888	-0.793	0.517898	-1.595	0.100724	-0.704	0.5982	-1.669	0.0556355	-0.403	0.903876	-2.313	0.011318	-0.362	0.779108	-1.489	0.165735
1.3.6	PS.calvin cycle.aldolase	10674	cPRO17D8TH	fructose-bisphosphate aldolase [Glycine max]	gb|AAR86689	0.418	0.575151	0.748	0.286564	0.501	0.459813	0.521	0.395788	0.116	0.91169	-0.138	0.833399	-0.025	0.994799	-0.101	0.897233	0.027	0.9773	0.092	0.929736
1.3.6	PS.calvin cycle.aldolase	2131	090A07AF.esd	No Hits Found	-	0.046	0.976998	-0.439	0.763356	0.388	0.737082	-1.394	0.0701197	-1.095	0.20688	-0.351	0.682358	0.365	0.887483	-2.193	0.00218862	-1.082	0.173357	-0.465	0.680502
1.3.6	PS.calvin cycle.aldolase	12391	POAB159TF	plastidic aldolase NPALDP1 [Nicotiana paniculata]	gb|BAA77604	-0.186	0.525318	0.051	0.924429	-0.015	0.972011	0.161	0.536062	0.088	0.809967	-0.302	0.144277	0.017	0.989262	-0.367	0.0983859	-0.088	0.76514	-0.04	0.922688
1.3.6	PS.calvin cycle.aldolase	1905	MICRO.25.C4	plastidic aldolase [Nicotiana paniculata]	gb|BAA77603	-0.369	0.874822	-0.963	0.68038	-0.539	0.801211	-2.994	0.0203883	-2.409	0.086022	-1.309	0.322888	0.204	0.973241	-2.199	0.105278	-0.243	0.906394	-0.194	0.942791
1.3.6	PS.calvin cycle.aldolase	1905	BPLI16D9TH	No Hits Found	-	-0.105	0.805499	0.159	0.746033	0.31	0.310432	0.223	0.459088	-0.146	0.717932	-0.61	0.00927166	0.274	0.632335	0.048	0.898251	0.019	0.966076	-0.285	0.379666
1.3.6	PS.calvin cycle.aldolase	13712	MICRO.541.C7	plastidic aldolase NPALDP1 [Nicotiana paniculata]	gb|BAA77604	-0.369	0.841366	0.004	0.999774	0.148	0.943167	-0.988	0.423974	-0.273	0.892254	-1.961	0.0484574	-0.001	0.999674	-2.158	0.0444336	-0.213	0.898702	-1.034	0.460984
1.3.6	PS.calvin cycle.aldolase	13712	MICRO.25.C2	plastidic aldolase [Nicotiana paniculata]	gb|BAA77603	-0.548	0.223529	-0.385	0.509369	-0.835	0.0319356	-0.838	0.0265251	-0.48	0.299022	-0.369	0.339869	-0.38	0.67137	-0.466	0.261912	0.127	0.814436	-0.031	0.970226
1.3.6	PS.calvin cycle.aldolase	12391	MICRO.541.C5	plastidic aldolase NPALDP1 [Nicotiana paniculata]	gb|BAA77604	-0.811	0.118785	-0.404	0.597035	-0.691	0.182963	-0.903	0.0554465	-0.635	0.245616	-0.297	0.556985	-0.359	0.788271	-0.655	0.183195	0.017	0.984138	-0.302	0.661302
1.3.6	PS.calvin cycle.aldolase	12391	MICRO.541.C3	plastidic aldolase NPALDP1 [Nicotiana paniculata]	gb|BAA77604	-0.831	0.239813	-0.342	0.767895	-0.837	0.214528	-0.999	0.106636	-1.038	0.107388	-0.602	0.313853	-0.292	0.885569	-1.192	0.0462904	0.027	0.979463	-0.463	0.580362
1.3.6	PS.calvin cycle.aldolase	12391	cSTS19O24TH	plastidic aldolase [Nicotiana paniculata]	gb|CAA71408	1.724	0.0987282	1.486	0.203621	0.692	0.592215	0.636	0.58631	0.686	0.615041	-1.691	0.0541168	-0.217	0.957179	-0.979	0.354188	0.474	0.69998	-0.329	0.838709
1.3.6	PS.calvin cycle.aldolase	13712	SDBN005J21u.scf	plastidic aldolase [Solanum brevidens]	gb|AAN87356	1.134	3.15713e-05	1.085	8.66302e-05	0.467	0.126659	1.424	6.97758e-08	1.798	8.97743e-11	-0.175	0.571496	-0.325	0.584975	0.856	0.00134631	0.482	0.0993218	-0.325	0.356442
1.3.7	PS.calvin cycle.FBPase	14337	MICRO.5380.C1	fructose-bisphosphatase-like protein [Arabidopsis thaliana] gb_AAM70586.1_ AT5g64380/MSJ1_22 [Arabidopsis thaliana] dbj_AB09869.1_ fructose-bisphosphatase-like protein [Arabidopsis thaliana] gb_AAL32988.1_ fructose-bisphosphatase-like protein ...	gb|AAM70586	-0.211	0.504263	-0.122	0.796861	-0.506	0.0353061	-0.388	0.114131	-0.533	0.0243576	0.19	0.437869	0.033	0.975355	-0.012	0.975876	-0.101	0.749379	-0.051	0.907252
1.3.7	PS.calvin cycle.FBPase	9538	cSTB17G4TH	fructose-1,6-bisphosphatase precursor [Solanum tuberosum]	gb|AAD25541	0.034	0.983562	0.663	0.585549	-0.851	0.34456	-0.779	0.357961	-1.25	0.128924	0.359	0.672991	-0.498	0.830271	-1.715	0.0202116	-0.877	0.280999	-0.976	0.278886
1.3.7	PS.calvin cycle.FBPase	14337	cPRO15J18TH	fructose-bisphosphatase-like protein [Arabidopsis thaliana] gb_AAM70586.1_ AT5g64380/MSJ1_22 [Arabidopsis thaliana] dbj_AB09869.1_ fructose-bisphosphatase-like protein [Arabidopsis thaliana] gb_AAL32988.1_ fructose-bisphosphatase-like protein ...	gb|AAM70586	0.039	0.943409	0.231	0.620075	-0.03	0.956357	-0.002	0.996908	-0.034	0.954108	0.614	0.0152012	-0.267	0.687964	-0.397	0.173761	-0.336	0.262534	-0.17	0.682539
1.3.7	PS.calvin cycle.FBPase	9538	cPRO27N4TH	fructose-1,6-bisphosphatase precursor [Solanum tuberosum]	gb|AAD25541	-0.261	0.835309	0.415	0.772019	-0.996	0.231235	-0.907	0.255511	-1.525	0.0419622	0.701	0.342849	-0.597	0.765629	-1.696	0.0180216	-0.858	0.278227	-0.68	0.481471
1.3.8	PS.calvin cycle.transketolase	4265	BF_LBCHXXXX_0004G01_T3M.SCF	No Hits Found	-	0.317	0.0589658	0.211	0.31001	0.34	0.0325068	0.243	0.138372	-0.279	0.0959219	0.081	0.644779	0.103	0.832121	0.124	0.502701	0.114	0.539568	0.151	0.459619
1.3.8	PS.calvin cycle.transketolase	4265	POAC263TP	putative pyruvate dehydrogenase E1 beta subunit [Arabidopsis thaliana] gb_AAD47282.1_ putative pyruvate dehydrogenase beta subunit [Arabidopsis thaliana] ref_NP_181006.1_ transketolase family protein [Arabidopsis thaliana] pir__E84758 probable ...	gb|AAC26685	-0.088	0.690539	0.019	0.966208	-0.107	0.594698	-0.26	0.084558	-0.097	0.654997	0.216	0.121287	-0.086	0.85425	-0.181	0.252595	-0.126	0.456195	-0.075	0.745718
1.3.8	PS.calvin cycle.transketolase	4008	bf_arrayxxx_0005c03.t7m.scf	No Hits Found	-	0.517	0.00386759	0.551	0.00218601	0.367	0.0482427	0.648	9.12983e-05	1.006	4.54264e-09	-0.098	0.623111	-0.124	0.819586	0.043	0.869384	0.214	0.273925	-0.192	0.403698
1.3.8	PS.calvin cycle.transketolase	4008	MICRO.366.C2	transketolase 1 [Capsicum annuum] pir__T09541 transketolase (EC 2.2.1.1) TKT1 precursor, chloroplast [validated] - pepper	gb|CAA75777	-0.632	0.199109	-0.833	0.0795182	0.094	0.903112	-0.756	0.0822226	-0.196	0.778264	0.945	0.0143666	0.012	0.996235	0.302	0.554188	-0.097	0.879625	0.091	0.908679
1.3.9	PS.calvin cycle.seduheptulose bisphosphatase	12524	MICRO.4249.C2	Sedoheptulose-1,7-bisphosphatase, chloroplast precursor (Sedoheptulose-bisphosphatase) (SBPASE) (SED(1,7)P2ASE) gb_AAB81104.1_ sedoheptulose-1,7-bisphosphatase [Spinacia oleracea] pir__T09086 sedoheptulose-bisphosphatase (EC 3.1.3.37) precursor, ...	gb|AAB81104	-0.295	0.789759	-0.488	0.685527	-0.141	0.908096	-1.392	0.0391705	-0.532	0.575258	-0.342	0.651748	-0.002	0.999191	-0.568	0.471562	-0.048	0.967114	-0.093	0.946932
1.3.10	PS.calvin cycle.Rib5P Isomerase	3477	MICRO.8048.C1	ribose-5-phosphate isomerase [Spinacia oleracea]	gb|AAL77589	-0.747	0.306296	0.018	0.993015	-0.141	0.895511	-0.628	0.350064	-0.243	0.811569	-0.03	0.970076	0.2	0.933434	-0.616	0.356324	0.139	0.877921	-0.074	0.9526
1.3.11	PS.calvin cycle.RPE	9687	MICRO.3072.C2	No Hits Found	-	-0.282	0.209513	-0.06	0.892603	-0.507	0.00771485	-0.36	0.0652056	-0.494	0.00828685	-0.269	0.143027	-0.117	0.84695	-0.253	0.216654	-0.111	0.644531	-0.233	0.32231
1.3.12	PS.calvin cycle.PRK	15598	BF_LBCHXXXX_0047H03_T3M.SCF	No Hits Found	-	1.281	0.00101003	0.656	0.173299	0.619	0.157781	1.393	0.000143157	1.151	0.00238052	-0.887	0.0145806	-0.653	0.328651	-0.064	0.913339	-0.228	0.650159	-0.556	0.237503
1.3.12	PS.calvin cycle.PRK	5208	MICRO.4149.C2	phosphoribulokinase precursor [Oryza sativa (japonica cultivar-group)] ref_XP_507520.1_ PREDICTED P0459B01.11 gene product [Oryza sativa (japonica cultivar-group)] ref_XP_506922.1_ PREDICTED P0459B01.11 gene product [Oryza sativa (japonica ...	ref|XP_467296	-0.51	0.409497	-0.139	0.903727	-0.279	0.695731	-0.651	0.210019	-0.729	0.182364	-1.649	0.000188796	0.301	0.843373	-1.739	0.000114032	-0.084	0.912754	-1.415	0.00393851
1.3.12	PS.calvin cycle.PRK	6937	MICRO.1081.C22	No Hits Found	-	-0.561	0.0268817	0.254	0.486836	-1.121	1.49365e-06	-0.167	0.576362	-0.707	0.00223882	-0.397	0.0826617	-0.397	0.333262	-0.897	7.97609e-05	-0.226	0.409638	-0.372	0.186684
1.3.12	PS.calvin cycle.PRK	9594	MICRO.394.C1	phosphoribulokinase/uridine kinase family protein [Arabidopsis thaliana]	gb|AAY34179	0.448	0.140627	0.5	0.107414	0.223	0.530335	0.421	0.137503	0.301	0.377455	0.134	0.659759	-0.096	0.928505	-0.053	0.894015	0.154	0.650214	-0.421	0.174888
1.3.13	PS.calvin cycle.rubisco interacting	12974	STMCU92TV	ribulose-1,5 bisphosphate carboxylase/oxygenase large subunit N-methyltransferase gb_AAC49565.1_ ribulose-1,5 bisphosphate carboxylase/oxygenase large subunit N-methyltransferas pir__T03759 [ribulose-bisphosphate-carboxylase]-lysine ...	gb|AAC49566	-1.088	0.180245	-0.218	0.894714	-0.871	0.291039	-1.251	0.0835789	-0.521	0.603781	-1.409	0.0294411	-0.011	0.997653	-1.167	0.107627	0.166	0.87542	-0.936	0.265134
1.3.13	PS.calvin cycle.rubisco interacting	9522	cSTB29F24TH	rubisco activase [Lycopersicon pennellii] sp_O49074_RCA_LYCPN Ribulose bisphosphate carboxylase/oxygenase activase, chloroplast precursor (RuBisCO activase) (RA)	-	1.283	0.052487	0.89	0.265864	0.145	0.896602	1.009	0.118891	0.451	0.613075	-0.93	0.114377	-0.525	0.750306	-0.096	0.917546	-0.036	0.972807	-0.452	0.608844
1.3.13	PS.calvin cycle.rubisco interacting	733	STDB004C08u.scf	RuBisCO subunit binding-protein alpha subunit, chloroplast precursor (60 kDa chaperonin alpha subunit) (CPN-60 alpha) gb_AAA87731.1_ alphacpn60 precursor [Pisum sativum] pir__T06518 chaperonin 60 alpha chain precursor, chloroplast - garden pea	sp|P21239	0.298	0.817371	1.158	0.230464	0.311	0.803264	0.695	0.433437	1.677	0.030847	-1.156	0.112193	-0.386	0.88195	-0.189	0.86272	0.846	0.314124	-1.104	0.217673
1.3.13	PS.calvin cycle.rubisco interacting	12974	cSTB32N19TH	ribulose-1,5 bisphosphate carboxylase/oxygenase large subunit N-methyltransferase gb_AAC49565.1_ ribulose-1,5 bisphosphate carboxylase/oxygenase large subunit N-methyltransferas pir__T03759 [ribulose-bisphosphate-carboxylase]-lysine ...	gb|AAC49566	-0.348	0.110139	-0.116	0.757674	-0.273	0.2191	-0.366	0.0665729	-0.304	0.169394	-0.319	0.0840517	-0.038	0.965829	-0.272	0.191562	0.105	0.676609	-0.272	0.24201
1.3.13	PS.calvin cycle.rubisco interacting	7540	MICRO.15333.C1	putative RuBisCo activase protein [Zantedeschia hybrid cultivar]	gb|AAT12492	-0.553	0.0455053	-0.164	0.740367	-0.247	0.452153	-0.154	0.639705	-0.234	0.506753	-1.002	3.81216e-05	0.215	0.76248	0.127	0.706654	0.118	0.732723	-0.291	0.374915
1.3.13	PS.calvin cycle.rubisco interacting	9522	MICRO.4141.C1	rubisco activase [Lycopersicon pennellii] sp_O49074_RCA_LYCPN Ribulose bisphosphate carboxylase/oxygenase activase, chloroplast precursor (RuBisCO activase) (RA)	sp|O49074	0.249	0.848149	-0.373	0.806976	-0.357	0.763544	-1.31	0.0914544	-1.661	0.0290204	0.603	0.442583	-0.331	0.8996	-0.984	0.222035	-0.432	0.648686	-0.095	0.95138
1.3.13	PS.calvin cycle.rubisco interacting	6082	MICRO.5847.C1	rubisco activase precursor sp_Q40460_RCA1_TOBAC Ribulose bisphosphate carboxylase/oxygenase activase 1, chloroplast precursor (RuBisCO activase 1) (RA 1)	sp|Q40460	0.73	0.228976	0.452	0.588532	0.851	0.125342	-0.318	0.622073	-0.447	0.52318	0.121	0.848229	-0.211	0.910751	-1.084	0.0341724	-0.21	0.764019	0.035	0.973757
2.1.1.1	major CHO metabolism.synthesis.sucrose.SPS	12301	MICRO.7454.C1	sucrose-phosphate synthase [Craterostigma plantagineum] pir__T09837 sucrose-phosphate synthase (EC 2.4.1.14) isoform 2 - Craterostigma plantagineum sp_O04933_SPS2_CRAPL Sucrose-phosphate synthase 2 (UDP-glucose-fructose-phosphate glucosyltransferase 2)	gb|CAA72491	-1.662	0.0760924	-0.454	0.791018	-1.029	0.312589	-1.089	0.245641	-0.368	0.800171	-0.527	0.574868	-0.295	0.93082	-1.174	0.198442	-0.031	0.984226	-0.73	0.53384
2.1.1.1	major CHO metabolism.synthesis.sucrose.SPS	12833	MICRO.7483.C1	sucrose-phosphate synthase [Solanum tuberosum] pir__S34172 sucrose-phosphate synthase (EC 2.4.1.14) - potato sp_Q43845_SPS_SOLTU Sucrose-phosphate synthase (UDP-glucose-fructose-phosphate glucosyltransferase)	gb|CAA51872	0.191	0.723895	0.326	0.56183	0.019	0.978364	0.044	0.934813	0.087	0.895728	-0.943	0.00320697	0.163	0.894677	-0.528	0.152191	-0.157	0.738031	-0.627	0.112208
2.1.1.1	major CHO metabolism.synthesis.sucrose.SPS	997	SDBN005G18u.scf	hypothetical protein [Arabidopsis thaliana] pir__E84553 hypothetical protein At2g17550 [imported] - Arabidopsis thaliana ref_NP_179346.1_ expressed protein [Arabidopsis thaliana]	gb|AAW82754	0.272	0.454692	0.281	0.505351	0.354	0.272669	0.221	0.503812	0.3	0.395285	0.923	0.000271668	0.092	0.93363	-0.645	0.0179675	-0.549	0.0541003	-0.22	0.570038
2.1.1.1	major CHO metabolism.synthesis.sucrose.SPS	12301	MICRO.7414.C1	sucrose-phosphate synthase [Craterostigma plantagineum] pir__T09837 sucrose-phosphate synthase (EC 2.4.1.14) isoform 2 - Craterostigma plantagineum sp_O04933_SPS2_CRAPL Sucrose-phosphate synthase 2 (UDP-glucose-fructose-phosphate glucosyltransferase 2)	gb|CAA72491	-0.496	0.0215587	-0.218	0.487463	-0.288	0.224157	-0.261	0.252942	-0.225	0.398983	-0.029	0.914592	0.073	0.929857	0.031	0.920915	0.084	0.768637	-0.079	0.821161
2.1.1.2	major CHO metabolism.synthesis.sucrose.SPP	10352	MICRO.1775.C2	sucrose-phosphatase [Lycopersicon esculentum]	gb|AAO33160	-0.166	0.746845	-0.187	0.770266	-0.34	0.397795	-0.329	0.377207	-0.446	0.246326	0.982	0.000963211	-0.197	0.850549	-0.644	0.050352	-0.493	0.149843	0.328	0.439513
2.1.1.3	major CHO metabolism.synthesis.sucrose.FBPase	11621	MICRO.102.C3	putative 60S ribosomal protein L22 [Oryza sativa (japonica cultivar-group)] dbj_AC84770.1_ putative 60S ribosomal protein L22 [Oryza sativa (japonica cultivar-group)] dbj_AC83533.1_ putative 60S ribosomal protein L22 [Oryza sativa (japonica ...	ref|XP_479487	-0.757	0.176509	-0.283	0.763142	-0.179	0.825041	-0.662	0.205365	-0.116	0.900219	-1.162	0.00844136	0.326	0.826656	0.516	0.339671	1.13	0.0243264	0.501	0.420634
2.1.1.3	major CHO metabolism.synthesis.sucrose.FBPase	5948	MICRO.5872.C3	fructose-1,6-bisphosphatase [Solanum tuberosum] pir__S41287 fructose-bisphosphatase (EC 3.1.3.11) - potato sp_P46276_F16Q_SOLTU FRUCTOSE-1,6-BISPHOSPHATASE, CYTOSOLIC (D-FRUCTOSE-1,6-BISPHOSPHATE 1-PHOSPHOHYDROLASE) (FBPASE) (CY-F1)	gb|CAA54265	0.497	0.0178993	0.3	0.251383	0.328	0.141336	0.044	0.883832	0.02	0.962504	0.341	0.0751738	-0.107	0.876548	-0.188	0.421534	-0.292	0.174541	0.183	0.503871
2.1.2.1	major CHO metabolism.synthesis.starch.AGPase	15890	MICRO.311.C1	At1g74910/F9E10_24 [Arabidopsis thaliana] gb_AAK50104.1_ At1g74910/F9E10_24 [Arabidopsis thaliana] pir__G96778 hypothetical protein F9E10.24 [imported] - Arabidopsis thaliana gb_AAG51908.1_ putative GDP-mannose pyrophosphorylase	gb|AAM70562	-0.581	0.0255786	-0.367	0.253421	-0.099	0.810518	-0.561	0.0227679	-0.238	0.473194	0.039	0.903611	0.197	0.781877	0.194	0.514592	0.138	0.665209	0.1	0.812051
2.1.2.2	major CHO metabolism.synthesis.starch.starch synthase	13738	MICRO.7847.C2	Putative starch synthase [Oryza sativa]	gb|AAK98690	0.448	0.157401	0.709	0.0133681	0.617	0.0287059	0.572	0.0392407	0.412	0.194933	-0.257	0.364937	0.353	0.517345	-0.103	0.785217	0.025	0.958724	-0.249	0.503486
2.1.2.2	major CHO metabolism.synthesis.starch.starch synthase	841	MICRO.1850.C2	glycogen (starch) synthase [Pisum sativum] sp_Q43093_SSG2_PEA Granule-bound starch synthase II, chloroplast precursor (GBSSII)	gb|CAA61241	2.022	1.73774e-06	1.266	0.00375239	1.184	0.0060498	1.641	3.98422e-05	2.105	2.04662e-07	-0.533	0.209854	-0.558	0.512806	0.627	0.172373	0.415	0.397986	-0.824	0.0876519
2.1.2.2	major CHO metabolism.synthesis.starch.starch synthase	8503	MICRO.15381.C1	glycogen (starch) synthase [Solanum tuberosum] sp_Q43846_SSY3_SOLTU Starch synthase III, chloroplast precursor (SS III) (Soluble starch synthase III)	gb|CAA65065	-0.139	0.523934	-0.034	0.936326	0.109	0.626987	0.053	0.811272	-0.067	0.807874	0.061	0.744334	-0.144	0.725174	-0.346	0.0300604	-0.241	0.152466	-0.126	0.577723
2.1.2.2	major CHO metabolism.synthesis.starch.starch synthase	4679	MICRO.594.C1	putative soluble starch synthase IV-2 [Oryza sativa (indica cultivar-group)]	gb|AAM49813	-0.297	0.528974	0.066	0.942445	-0.39	0.350232	-0.15	0.74547	0.21	0.694406	-0.666	0.0377051	0.211	0.847606	0.561	0.118103	0.64	0.0723646	-0.304	0.516081
2.1.2.2	major CHO metabolism.synthesis.starch.starch synthase	15266	MICRO.17150.C1	soluble starch (bacterial glycogen) synthase [Solanum tuberosum] pir__T07668 starch synthase (EC 2.4.1.21) SSI precursor - potato sp_P93568_SSY1_SOLTU Starch synthase I, chloroplast precursor (SS I) (Soluble starch synthase I)	gb|CAA71442	0.875	0.32612	0.128	0.947725	1.793	0.0132102	-0.117	0.915667	1.026	0.220128	-0.602	0.422111	0.515	0.810477	0.458	0.60754	0.392	0.671643	-0.35	0.763114
2.1.2.2	major CHO metabolism.synthesis.starch.starch synthase	2051	bf_arrayxxx_0102g09.t7m.scf	putative soluble starch synthase IV-1 [Oryza sativa (indica cultivar-group)]	gb|AAM49812	0.972	6.31679e-06	0.864	6.89288e-05	0.42	0.0710456	1.216	7.45921e-09	0.795	0.000111784	-0.329	0.120328	-0.168	0.794987	0.109	0.705757	-0.223	0.370034	-0.284	0.290015
2.1.2.2	major CHO metabolism.synthesis.starch.starch synthase	4679	STMEK83TV	starch synthase, isoform V [Vigna unguiculata]	gb|CAB40375	0.007	0.991332	0.318	0.402218	-0.171	0.655662	-0.166	0.621351	0.372	0.233028	-0.655	0.00702469	0.329	0.537809	0.386	0.170484	0.172	0.598851	-0.311	0.348076
2.1.2.2	major CHO metabolism.synthesis.starch.starch synthase	4679	MICRO.16059.C1	starch synthase, isoform V [Vigna unguiculata]	gb|CAB40375	-0.423	0.190957	0.021	0.98144	-0.88	0.00120576	-0.274	0.391141	-0.111	0.81709	0.139	0.658256	0.116	0.908972	0.126	0.730953	0.071	0.865393	-0.193	0.634261
2.1.2.2	major CHO metabolism.synthesis.starch.starch synthase	15266	cPRO10K18TH	soluble starch (bacterial glycogen) synthase [Solanum tuberosum] pir__T07668 starch synthase (EC 2.4.1.21) SSI precursor - potato sp_P93568_SSY1_SOLTU Starch synthase I, chloroplast precursor (SS I) (Soluble starch synthase I)	gb|CAA71442	0.723	0.127716	0.156	0.869384	1.3	0.00164556	0.141	0.809917	0.464	0.387078	-0.131	0.796106	0.369	0.737152	0.531	0.244798	0.197	0.726335	-0.03	0.973255
2.1.2.3	major CHO metabolism.synthesis.starch.starch branching	5530	MICRO.1689.C4	1,4-alpha-glucan branching enzyme [Solanum tuberosum] pir__T07824 1,4-alpha-glucan branching enzyme (EC 2.4.1.18) I (clone sbeI7) - potato (fragment)	gb|CAA70038	-0.393	0.651458	-0.031	0.987409	-0.143	0.894216	-0.197	0.81259	0.117	0.92132	0.941	0.0947207	-0.189	0.935815	-0.036	0.969732	-0.448	0.527865	-0.399	0.648682
2.1.2.4	major CHO metabolism.synthesis.starch.debranching	15005	POABO33TV	isoamylase isoform 3 [Solanum tuberosum]	gb|AAN15319	-0.201	0.365773	0.064	0.871262	-0.022	0.949747	0.264	0.159296	0.033	0.926037	-0.461	0.00418845	0.009	0.994353	-0.088	0.703564	0.086	0.709984	-0.312	0.11719
2.1.2.4	major CHO metabolism.synthesis.starch.debranching	625	MICRO.17391.C1	isoamylase isoform 2 [Solanum tuberosum]	gb|AAN15318	-0.087	0.821419	-0.165	0.682809	0.013	0.976546	-0.567	0.00932507	-0.376	0.13094	0.173	0.467271	0.041	0.968539	0.092	0.763444	-0.112	0.705542	0.102	0.782762
2.1.2.4	major CHO metabolism.synthesis.starch.debranching	15005	MICRO.10651.C1	isoamylase isoform 3 [Solanum tuberosum]	gb|AAN15319	0.481	0.0304761	0.123	0.766733	-0.03	0.941395	0.437	0.0405745	0.129	0.694978	0.319	0.115782	-0.117	0.868602	-0.049	0.873964	-0.066	0.830242	-0.306	0.220967
2.1.2.5	major CHO metabolism.synthesis.starch.transporter	3887	ACDA01769D05.T3m.scf	ADP,ATP carrier protein precursor - potato	pir|S17917	0.947	0.0647532	0.228	0.815737	0.686	0.197473	0.369	0.516494	0.542	0.363572	0.978	0.024993	0.426	0.722751	-0.134	0.842483	-0.206	0.746413	0.655	0.243469
2.1.2.5	major CHO metabolism.synthesis.starch.transporter	669	MICRO.4029.C4	glucose-6-phosphate/phosphate-translocator precursor [Pisum sativum] pir__T06254 glucose-6-phosphate/phosphate-translocator precursor, plastid - garden pea	gb|AAC08525	-0.158	0.49373	-0.022	0.966728	0.09	0.733877	0.098	0.655648	0.089	0.749922	0.396	0.012233	0.052	0.940365	-0.072	0.754952	0.065	0.787518	0.64	0.000167754
2.1.2.5	major CHO metabolism.synthesis.starch.transporter	14117	MICRO.92.C1	adenine nucleotide translocator [Solanum tuberosum] sp_P27081_ADT2_SOLTU ADP,ATP carrier protein, mitochondrial precursor (ADP/ATP translocase) (Adenine nucleotide translocator) (ANT) pir__S14874 ADP,ATP carrier protein, ACC - potato	gb|CAA40782	0.272	0.406576	0.025	0.975164	0.723	0.0042195	0.315	0.261467	0.784	0.00114311	0.528	0.0248657	0.354	0.458037	0.6	0.0170616	0.436	0.0999344	0.391	0.187505
2.1.2.5	major CHO metabolism.synthesis.starch.transporter	7287	TBSK01499FE11.t3m.scf	ADP /ATP translocator [Solanum tuberosum] sp_P25083_ADT1_SOLTU ADP,ATP carrier protein, mitochondrial precursor (ADP/ATP translocase) (Adenine nucleotide translocator) (ANT) pir__S21974 ADP,ATP carrier protein, ant - potato	gb|CAA44054	1.456	0.00121467	0.893	0.0855498	0.808	0.0985504	1.106	0.0131474	0.882	0.0678967	0.076	0.8964	-0.125	0.946842	0.31	0.580076	0.078	0.916087	0.041	0.966316
2.1.2.5	major CHO metabolism.synthesis.starch.transporter	10168	MICRO.15457.C1	mitochondrial energy transfer protein [Solanum tuberosum]	gb|CAA67107	0.069	0.915466	0.022	0.984811	0.267	0.56362	0.09	0.858126	-0.225	0.663933	-0.849	0.0067853	0.22	0.840211	-0.236	0.573598	0.224	0.596328	-0.377	0.387966
2.1.2.5	major CHO metabolism.synthesis.starch.transporter	7287	POAB444TV	ADP,ATP carrier protein precursor - potato	pir|S17917	0.633	0.126298	0.086	0.926073	0.614	0.124295	0.599	0.120606	0.891	0.0147542	0.06	0.898056	0.328	0.727604	0.247	0.585014	0.474	0.229948	0.28	0.592287
2.1.2.5	major CHO metabolism.synthesis.starch.transporter	669	bf_cswcxxxx_0007a05.t3m.scf	glucose-6-phosphate/phosphate translocator 2 [Solanum tuberosum]	gb|AAX47109	0.523	0.0868361	0.58	0.0585609	0.692	0.0131547	0.817	0.00175721	0.973	0.000167897	0.487	0.0604749	-0.003	0.998141	0.342	0.258108	-0.001	0.998876	0.375	0.258798
2.1.2.5	major CHO metabolism.synthesis.starch.transporter	10168	046D02AF.esd	mitochondrial energy transfer protein [Solanum tuberosum]	gb|CAA67107	0.745	0.0015061	0.618	0.0120597	0.549	0.0234925	0.816	0.000215561	0.299	0.302444	-0.8	0.000255436	0.255	0.632631	0.038	0.91548	0.095	0.771319	-0.144	0.69156
2.1.2.5	major CHO metabolism.synthesis.starch.transporter	14117	STMGA51TH	adenine nucleotide translocator [Solanum tuberosum] sp_P27081_ADT2_SOLTU ADP,ATP carrier protein, mitochondrial precursor (ADP/ATP translocase) (Adenine nucleotide translocator) (ANT) pir__S14874 ADP,ATP carrier protein, ACC - potato	gb|CAA40782	1.824	1.23683e-05	1.624	0.000126623	1.365	0.00120576	2.205	5.45634e-08	2.533	1.092e-09	-0.284	0.543429	-0.336	0.785695	0.735	0.0992645	0.535	0.250766	-0.252	0.701727
2.1.2.5	major CHO metabolism.synthesis.starch.transporter	10168	074C02AF.esd	mitochondrial energy transfer protein [Solanum tuberosum]	gb|CAA67107	0.21	0.577475	0.238	0.586197	0.555	0.0449784	0.264	0.393108	0.249	0.489252	-0.001	0.998221	0.161	0.852111	-0.528	0.0517799	-0.47	0.091326	0.406	0.19494
2.1.2.5	major CHO metabolism.synthesis.starch.transporter	669	BF_CSCHXXXX_0014E05.T3M.SCF	glucose-6-phosphate/phosphate translocator [Arabidopsis thaliana]	gb|BAD91175	0.132	0.842292	0.307	0.639933	0.786	0.0466376	1.695	1.58509e-06	1.855	2.04662e-07	0.12	0.794751	-0.229	0.852111	0.573	0.155143	0.085	0.885193	0.084	0.906348
2.1.2.5	major CHO metabolism.synthesis.starch.transporter	7287	cSTA25N18TH	ADP /ATP translocator [Solanum tuberosum] sp_P25083_ADT1_SOLTU ADP,ATP carrier protein, mitochondrial precursor (ADP/ATP translocase) (Adenine nucleotide translocator) (ANT) pir__S21974 ADP,ATP carrier protein, ant - potato	gb|CAA44054	-0.155	0.291422	-0.029	0.924944	0.151	0.287773	-0.06	0.7005	-0.091	0.595028	-0.121	0.319826	0.153	0.523287	-0.27	0.0239498	-0.114	0.402855	0.108	0.507173
2.1.2.5	major CHO metabolism.synthesis.starch.transporter	669	MICRO.4029.C2	glucose-6-phosphate/phosphate-translocator precursor [Pisum sativum] pir__T06254 glucose-6-phosphate/phosphate-translocator precursor, plastid - garden pea	gb|AAC08525	0.296	0.341842	0.137	0.782297	0.521	0.0429367	0.351	0.190645	-0.07	0.881269	0.521	0.0235551	0.259	0.649731	0.046	0.899391	-0.414	0.11126	1.114	4.11364e-06
2.1.2.5	major CHO metabolism.synthesis.starch.transporter	669	MICRO.4029.C1	glucose-6-phosphate/phosphate-translocator precursor [Pisum sativum] pir__T06254 glucose-6-phosphate/phosphate-translocator precursor, plastid - garden pea	gb|AAC08525	-0.4	0.455173	-0.529	0.340964	-0.003	0.997497	-0.439	0.338228	-0.274	0.651149	1.848	3.01907e-06	0.131	0.934578	-0.043	0.944908	-0.412	0.366209	1.305	0.00144675
2.1.2.5	major CHO metabolism.synthesis.starch.transporter	669	BPLI8C14TH	glucose-6-phosphate/phosphate-translocator precursor [Solanum tuberosum] pir__T06997 probable glucose-6-phosphate/phosphate-translocator precursor - potato (fragment)	gb|AAO19451	-1.121	0.349755	0.01	0.997973	0.187	0.915441	-0.191	0.894871	0.499	0.746083	0.205	0.864073	0.136	0.975355	2.579	0.00521873	2.742	0.00516463	3.36	0.000403147
2.2.1.1	major CHO metabolism.degradation.sucrose.fructokinase	12442	021C09AF.esd	fructokinase 2 [Lycopersicon hirsutum]	gb|CAA78283	0.535	0.214991	0.491	0.316968	0.499	0.233675	0.631	0.097085	0.415	0.370309	1.161	0.000528112	0.147	0.914575	0.918	0.0102307	-0.151	0.762072	0.576	0.17349
2.2.1.1	major CHO metabolism.degradation.sucrose.fructokinase	11427	bf_arrayxxx_0075c09.t3m.scf	fructokinase pir__T07588 fructokinase (EC 2.7.1.4) 1 - tomato	gb|AAB57733	0.053	0.890378	-0.041	0.942651	0.104	0.760814	0.095	0.739746	-0.196	0.49999	0.331	0.106227	-0.178	0.763935	0.153	0.557031	0.076	0.800976	0.518	0.0232334
2.2.1.1	major CHO metabolism.degradation.sucrose.fructokinase	17613	bf_mxflxxxx_0030c05.t3m.scf	fructokinase 2 [Zea mays]	gb|AAP42806	0.216	0.16025	0.355	0.0104975	0.239	0.0966728	0.316	0.0164155	-0.12	0.511539	-0.076	0.6087	0.231	0.296166	0.035	0.855225	-0.078	0.648495	0.116	0.529196
2.2.1.1	major CHO metabolism.degradation.sucrose.fructokinase	5686	MICRO.14.C1	fructokinase 3 [Lycopersicon esculentum]	gb|AAR24912	0.673	8.23534e-05	0.509	0.00421488	0.497	0.00439169	0.584	0.000361002	0.364	0.0462359	-0.082	0.68451	0.037	0.963748	-0.058	0.81414	-0.125	0.556789	0.128	0.614272
2.2.1.1	major CHO metabolism.degradation.sucrose.fructokinase	12442	bf_cswbxxxx_0011a03.t3m.scf	No Hits Found	-	1.642	0.00259875	1.49	0.00812535	1.071	0.0620803	2.163	1.92344e-05	1.649	0.00158886	0.576	0.297314	-0.061	0.981521	1.711	0.00101465	0.256	0.727598	-0.073	0.949912
2.2.1.1	major CHO metabolism.degradation.sucrose.fructokinase	11427	MICRO.3422.C1	fructokinase pir__T07588 fructokinase (EC 2.7.1.4) 1 - tomato	gb|AAB57733	-0.006	0.99446	-0.045	0.967419	0.359	0.419207	0.299	0.479593	0.383	0.403617	0.217	0.579499	0.254	0.811709	0.943	0.00618947	0.643	0.0807883	0.657	0.0990312
2.2.1.3.1	major CHO metabolism.degradation.sucrose.invertases.neutral	5178	MICRO.10923.C1	beta-fructofuranosidase, putative / invertase, putative / saccharase, putative / beta-fructosidase, putative [Arabidopsis thaliana]	ref|NP_564177	-0.462	0.357815	0.181	0.830792	-0.824	0.0458051	-0.006	0.992975	-0.348	0.524343	0.354	0.389834	-0.162	0.913048	0.475	0.277594	0.319	0.497794	0.73	0.103014
2.2.1.3.1	major CHO metabolism.degradation.sucrose.invertases.neutral	5178	072C04AF.esd	putative invertase [Arabidopsis thaliana] gb_AAL38723.1_ putative invertase [Arabidopsis thaliana] gb_AAF79356.1_ F15O4.33 [Arabidopsis thaliana] pir__A86477 protein F15O4.33 [imported] - Arabidopsis thaliana ref_NP_849750.1_ beta-fructofuranosidase ...	gb|AAN13200	0.043	0.915435	0.061	0.906293	0.162	0.576957	-0.022	0.947666	-0.197	0.492246	0.552	0.00457887	-0.18	0.757056	0.106	0.701947	-0.171	0.497565	0.34	0.16649
2.2.1.3.1	major CHO metabolism.degradation.sucrose.invertases.neutral	1682	bf_suspxxxx_0025C06.t3m.scf	At1g56560 [Arabidopsis thaliana] gb_AAM53335.1_ putative alkaline/neutral invertase [Arabidopsis thaliana] pir__C96607 probable invertase F25P12.99 [imported] - Arabidopsis thaliana ref_NP_176049.1_ beta-fructofuranosidase, putative / invertase, ...	gb|AAP37746	0.223	0.923529	0.708	0.765539	-0.604	0.751746	0.211	0.910157	-0.574	0.775334	2.255	0.0471921	-0.792	0.837198	0.323	0.853436	-0.031	0.989313	0.438	0.833182
2.2.1.3.1	major CHO metabolism.degradation.sucrose.invertases.neutral	5178	POCA166TV	putative beta-fructofuranosidase [Lotus corniculatus var. japonicus]	gb|CAG30577	0.184	0.586378	0.336	0.289177	0.599	0.0133373	0.416	0.0961117	-0.128	0.739776	-0.153	0.560372	-0.028	0.980895	-0.46	0.0600739	-0.385	0.127764	0.211	0.518494
2.2.1.3.2	major CHO metabolism.degradation.sucrose.invertases.cell wall	4714	MICRO.4223.C2	beta-fructofuranosidase [Solanum tuberosum]	gb|CAA79676	-0.077	0.873637	-0.104	0.864522	-0.498	0.0844924	-0.182	0.591604	-0.709	0.00764772	-0.445	0.083605	-0.374	0.464174	-0.031	0.94039	0.153	0.658787	-0.445	0.154058
2.2.1.3.3	major CHO metabolism.degradation.sucrose.invertases.vacuolar	7389	bf_arrayxxx_0043d11.t3m.scf	beta-fructofuranosidase	gb|CAA78063	0.172	0.800431	0.332	0.634628	0.163	0.808865	1.559	3.54493e-05	1.154	0.00340855	0.364	0.389994	-0.699	0.304439	0.044	0.944509	-0.235	0.652518	-0.285	0.633016
2.2.1.3.3	major CHO metabolism.degradation.sucrose.invertases.vacuolar	7389	MICRO.2430.C2	acid invertase [Solanum tuberosum]	gb|AAQ17074	-0.179	0.852918	-0.265	0.81772	-0.159	0.87059	0.497	0.442073	0.133	0.899809	1.155	0.0235401	-0.5	0.721713	-0.814	0.163629	-0.647	0.283592	-0.104	0.923039
2.2.1.3.3	major CHO metabolism.degradation.sucrose.invertases.vacuolar	2847	MICRO.10700.C1	beta-fructofuranosidase [Cichorium intybus]	gb|CAD12104	0.021	0.972361	0.2	0.709514	0.542	0.0786609	0.398	0.207695	0.306	0.416072	0.543	0.0458816	-0.037	0.978397	-0.349	0.274838	-0.423	0.171214	0.329	0.372527
2.2.1.4	major CHO metabolism.degradation.sucrose.hexokinase	5444	bf_arrayxxx_0003e09.t7m.scf	hexokinase-related protein 1 [Solanum tuberosum]	gb|AAL55635	-0.046	0.899319	-0.083	0.848585	-0.092	0.770973	-0.281	0.189683	-0.296	0.195404	0.123	0.572462	0.246	0.53911	-0.507	0.00889131	-0.09	0.73543	-0.007	0.986625
2.2.1.4	major CHO metabolism.degradation.sucrose.hexokinase	5444	MICRO.4130.C1	hexokinase-related protein 1 [Solanum tuberosum]	gb|AAL55635	0.021	0.973036	-0.186	0.741268	-0.261	0.495222	-0.441	0.160085	-0.546	0.0830533	-0.159	0.627848	0.219	0.800123	-0.665	0.022817	-0.471	0.127964	0.158	0.733449
2.2.1.4	major CHO metabolism.degradation.sucrose.hexokinase	5444	MICRO.4130.C2	hexokinase-related protein 1 [Solanum tuberosum]	gb|AAL55635	-0.254	0.319269	-0.341	0.172665	-0.248	0.312037	-0.437	0.0336709	-0.412	0.0547791	0.08	0.739113	0.109	0.875698	-0.326	0.128569	-0.146	0.558251	0.1	0.76303
2.2.1.4	major CHO metabolism.degradation.sucrose.hexokinase	1536	MICRO.5594.C3	hexokinase 7 [Nicotiana tabacum]	gb|AAT77515	0.231	0.761034	0.286	0.755049	0.631	0.252207	0.325	0.582872	-0.346	0.615837	1.085	0.0129215	0.243	0.880459	0.706	0.160008	-0.321	0.580889	0.852	0.111837
2.2.1.5	major CHO metabolism.degradation.sucrose.Susy	1764	MICRO.196.C8	Sucrose synthase (Sucrose-UDP glucosyltransferase) gb_AAA34196.1_ sucrose synthase	gb|CAA09681	-0.101	0.855232	0.069	0.934406	-0.117	0.827147	-0.303	0.409637	-0.05	0.939734	-0.062	0.875684	0.147	0.894889	0.807	0.00925014	-0.135	0.75371	0.084	0.883908
2.2.1.5	major CHO metabolism.degradation.sucrose.Susy	3822	bf_suspxxxx_0008E08.t3m.scf	sucrose synthase [Citrus unshiu]	gb|AAO67719	0.41	0.756137	0.66	0.645036	-0.416	0.748625	0.132	0.917529	-0.024	0.989458	1.576	0.0417386	-0.465	0.867201	0.099	0.938574	-0.371	0.740521	0.296	0.835242
2.2.1.5	major CHO metabolism.degradation.sucrose.Susy	1764	MICRO.196.C2	sucrose synthase 2 [Solanum tuberosum]	gb|AAO34668	0.697	0.726573	0.937	0.685527	-0.188	0.939701	0.687	0.679414	0.192	0.942982	2.666	0.0252242	-0.93	0.808211	0.34	0.854555	-0.111	0.960319	0.871	0.647458
2.2.1.5	major CHO metabolism.degradation.sucrose.Susy	8602	MICRO.9800.C1	sucrose synthase, putative [Arabidopsis thaliana] ref_NP_177480.1_ sucrose synthase, putative / sucrose-UDP glucosyltransferase, putative [Arabidopsis thaliana] pir__C96760 probable sucrose synthase T9L24.42 [imported] - Arabidopsis thaliana	gb|AAG30975	0.292	0.0412443	0.395	0.00355672	0.209	0.161042	0.317	0.0162111	-0.067	0.760647	0.177	0.174814	0.06	0.898181	0.109	0.497103	0.143	0.339948	0.138	0.430035
2.2.1.5	major CHO metabolism.degradation.sucrose.Susy	1764	bf_cswcxxxx_0003h03.t3m.scf	sucrose synthase [Solanum tuberosum]	gb|AAA97571	0.086	0.804385	0.23	0.458316	-0.059	0.874415	-0.081	0.775377	-0.051	0.899051	-0.006	0.981837	0.541	0.0447813	0.72	0.000244602	0.255	0.25974	-0.13	0.679836
2.2.1.5	major CHO metabolism.degradation.sucrose.Susy	3822	027D03AF.esd	sucrose synthase [Solanum tuberosum]	gb|CAD61188	0.463	0.403864	0.612	0.278436	0.97	0.0277013	1.057	0.0118328	0.669	0.171225	0.006	0.991645	0.138	0.935748	0.046	0.945371	-0.515	0.272975	0.303	0.628673
2.2.1.99	major CHO metabolism.degradation.sucrose.misc	3946	MICRO.8451.C1	sucrose cleavage protein - potato gb_AAB33256.1_ Clostridium pasteurianum ferredoxin homolog [Solanum tuberosum]	gb|AAB33256	0.296	0.458544	0.119	0.858054	0.302	0.426423	-0.092	0.828777	-0.159	0.743538	0.326	0.282166	0.139	0.895545	-0.205	0.582141	0.093	0.830794	0.727	0.0238369
2.2.1.99	major CHO metabolism.degradation.sucrose.misc	10676	MICRO.8802.C1	sucrase-like protein [Arabidopsis thaliana] ref_NP_567751.1_ sucrase-related [Arabidopsis thaliana]	gb|AAM61112	0.001	0.998347	-0.009	0.989656	-0.226	0.336586	-0.277	0.186718	-0.116	0.701522	0.182	0.362982	-0.176	0.722787	0.137	0.56574	0.007	0.984826	-0.059	0.863528
2.2.2.1	major CHO metabolism.degradation.starch.starch cleavage	1168	MICRO.13823.C2	beta-amylase PCT-BMYI [Solanum tuberosum]	gb|AAK84008	-0.302	0.860685	0.697	0.692548	-0.269	0.87751	0.186	0.899736	0.503	0.750573	0.436	0.696968	1.234	0.524605	3.212	0.000498043	0.497	0.697786	1.093	0.376174
2.2.2.1	major CHO metabolism.degradation.starch.starch cleavage	8289	MICRO.5662.C1	alpha-glucosidase 1 [Arabidopsis thaliana] gb_AAK96644.1_ AT5g11720/T22P22_110 [Arabidopsis thaliana] gb_AAN72233.1_ At5g11720/T22P22_110 [Arabidopsis thaliana] ref_NP_196733.1_ alpha-glucosidase 1 (AGLU1) [Arabidopsis thaliana] pir__T48531 ...	gb|CAB87690	-0.25	0.524158	-0.142	0.810072	0.414	0.203725	-0.463	0.127622	-0.298	0.425953	0.535	0.0468445	0.354	0.543945	0.241	0.478591	0.167	0.647193	-0.052	0.926956
2.2.2.1	major CHO metabolism.degradation.starch.starch cleavage	7700	MICRO.856.C1	alpha-glucosidase [Solanum tuberosum subsp. tuberosum]	gb|CAB96077	0.104	0.742546	-0.05	0.921511	0.044	0.905088	-0.088	0.743824	0.061	0.870202	-0.104	0.647418	0.074	0.924964	0.058	0.839956	-0.084	0.761151	0.205	0.431569
2.2.2.1	major CHO metabolism.degradation.starch.starch cleavage	32793	MICRO.15447.C1	alpha glucosidase-like protein [Arabidopsis thaliana]	gb|BAB02784	0.935	0.0794199	0.86	0.133782	1.322	0.0062515	1.89	2.38155e-05	2.367	1.85588e-07	-0.585	0.22126	-0.259	0.873981	-0.585	0.27132	0.154	0.825767	-0.413	0.536816
2.2.2.1	major CHO metabolism.degradation.starch.starch cleavage	6568	MICRO.2492.C1	unnamed protein product [Oryza sativa (japonica cultivar-group)] dbj_AA92921.1_ unnamed protein product [Oryza sativa (japonica cultivar-group)]	gb|BAD81275	-0.02	0.965085	-0.13	0.757727	-0.171	0.561792	-0.1	0.730867	-0.295	0.256449	0.956	5.29732e-06	-0.122	0.867416	0.048	0.882018	-0.149	0.576574	0.239	0.39153
2.2.2.1	major CHO metabolism.degradation.starch.starch cleavage	8289	MICRO.6242.C1	alpha-glucosidase 1 [Arabidopsis thaliana] gb_AAK96644.1_ AT5g11720/T22P22_110 [Arabidopsis thaliana] gb_AAN72233.1_ At5g11720/T22P22_110 [Arabidopsis thaliana] ref_NP_196733.1_ alpha-glucosidase 1 (AGLU1) [Arabidopsis thaliana] pir__T48531 ...	pir|T09143	0.429	0.235239	0.375	0.378418	1.032	0.000465227	0.763	0.00943347	0.645	0.0391677	-0.289	0.351811	0.175	0.860747	0.131	0.747875	-0.218	0.5527	0.262	0.528898
2.2.2.1	major CHO metabolism.degradation.starch.starch cleavage	8289	STMJM82TV	alpha-glucosidase (EC 3.2.1.20) - spinach dbj_AA19924.1_ alpha-glucosidase precoursor [Spinacia oleracea] sp_O04893_AGLU_SPIOL Alpha-glucosidase precursor (Maltase)	pir|T09143	0.172	0.803897	0.083	0.940163	0.34	0.539125	0.129	0.825787	0.218	0.744184	0.132	0.791522	0.438	0.643483	1.145	0.0042885	0.071	0.9157	0.63	0.194343
2.2.2.1	major CHO metabolism.degradation.starch.starch cleavage	4490	BPLI18M23TH	alpha-amylase (EC 3.2.1.1) precursor - southern Asian dodder (fragment) gb_AAA16513.1_ alpha amylase precursor	gb|AAA16513	0.275	0.225893	0.335	0.140194	0.215	0.353394	0.532	0.00348071	0.565	0.00194219	0.013	0.957834	-0.061	0.935748	-0.238	0.252815	-0.148	0.514204	-0.09	0.77159
2.2.2.1	major CHO metabolism.degradation.starch.starch cleavage	986	MICRO.189.C3	putative beta-amylase [Arabidopsis thaliana] gb_AAL67089.1_ putative beta-amylase [Arabidopsis thaliana] dbj_AB03009.1_ beta-amylase [Arabidopsis thaliana] gb_AAL77747.1_ AT3g23920/F14O13_11 [Arabidopsis thaliana] gb_AAK56281.1_ AT3g23920/F14O13_11 ...	gb|AAM20167	-0.472	0.686875	0.247	0.892058	-1.979	0.0112487	-0.154	0.895535	-1.877	0.0151588	0.219	0.818222	-1.001	0.51149	-1.087	0.189066	-0.915	0.280645	0.288	0.828065
2.2.2.1	major CHO metabolism.degradation.starch.starch cleavage	4490	MICRO.12059.C1	alpha-amylase	gb|AAA91883	0.242	0.44519	0.277	0.433249	0.11	0.776321	0.483	0.0483533	0.111	0.781354	0.154	0.560049	-0.13	0.873156	-0.026	0.944167	-0.22	0.42534	0.036	0.941572
2.2.2.1	major CHO metabolism.degradation.starch.starch cleavage	3153	MICRO.1144.C1	alpha-glucosidase [Solanum tuberosum] pir__T07391 probable alpha-glucosidase (EC 3.2.1.20) - potato	gb|CAA04707	0.404	0.0556308	0.43	0.0442124	0.408	0.0439628	0.815	6.53823e-06	0.878	1.39227e-06	-0.093	0.676128	-0.183	0.706123	0.341	0.0917316	0.448	0.0273155	0.041	0.910415
2.2.2.1	major CHO metabolism.degradation.starch.starch cleavage	1168	POACG68TP	beta-amylase PCT-BMYI [Solanum tuberosum]	gb|AAK84008	-0.131	0.931469	0.434	0.782979	-0.55	0.618366	-0.119	0.921574	0.15	0.923944	1.389	0.0606081	0.774	0.681084	1.455	0.0723867	-0.128	0.919852	1.063	0.262218
2.2.2.1	major CHO metabolism.degradation.starch.starch cleavage	986	MICRO.189.C19	putative beta-amylase [Arabidopsis thaliana] gb_AAL67089.1_ putative beta-amylase [Arabidopsis thaliana] dbj_AB03009.1_ beta-amylase [Arabidopsis thaliana] gb_AAL77747.1_ AT3g23920/F14O13_11 [Arabidopsis thaliana] gb_AAK56281.1_ AT3g23920/F14O13_11 ...	gb|AAM20167	-0.092	0.952212	0.235	0.896463	-1.649	0.0357146	-0.611	0.504999	-1.655	0.0345078	0.482	0.564907	-0.994	0.502894	-1.286	0.104624	-1.148	0.153861	0.66	0.527825
2.2.2.1	major CHO metabolism.degradation.starch.starch cleavage	8289	MICRO.9773.C1	alpha-glucosidase 1 [Arabidopsis thaliana] gb_AAK96644.1_ AT5g11720/T22P22_110 [Arabidopsis thaliana] gb_AAN72233.1_ At5g11720/T22P22_110 [Arabidopsis thaliana] ref_NP_196733.1_ alpha-glucosidase 1 (AGLU1) [Arabidopsis thaliana] pir__T48531 ...	gb|CAB87690	-0.008	0.981061	0.02	0.969161	0.167	0.417038	0.187	0.309325	-0.107	0.667248	0.27	0.0828753	0.206	0.531852	0.235	0.179272	-0.195	0.276875	0.41	0.018036
2.2.2.1	major CHO metabolism.degradation.starch.starch cleavage	16780	cSTS23K12TH	alpha-amylase [Ipomoea nil]	gb|BAC02435	-0.144	0.755051	-0.077	0.913462	-0.106	0.82845	-0.335	0.300901	-0.325	0.378675	0.618	0.0210064	-0.103	0.928997	-0.173	0.636568	-0.33	0.300351	0.291	0.442288
2.2.2.1	major CHO metabolism.degradation.starch.starch cleavage	1168	MICRO.13368.C1	beta-amylase PCT-BMYI [Solanum tuberosum]	gb|AAK84008	-1.917	0.219859	-0.376	0.907161	-2.8	0.0394513	-2.527	0.0611755	-1.819	0.24265	0.033	0.984388	-1.488	0.601054	-1.005	0.5264	-0.767	0.647203	-0.623	0.772071
2.2.2.1	major CHO metabolism.degradation.starch.starch cleavage	3153	MICRO.10855.C1	alpha-glucosidase [Solanum tuberosum] pir__T07391 probable alpha-glucosidase (EC 3.2.1.20) - potato	gb|CAA04707	-0.226	0.439699	-0.34	0.229547	0.483	0.0351526	-0.129	0.649472	0.016	0.973873	0.504	0.0137764	0.249	0.607418	0.002	0.995596	-0.049	0.885595	0.556	0.0181375
2.2.2.1	major CHO metabolism.degradation.starch.starch cleavage	3153	MICRO.10855.C2	alpha-glucosidase [Solanum tuberosum] pir__T07391 probable alpha-glucosidase (EC 3.2.1.20) - potato	gb|CAA04707	-0.008	0.986291	-0.021	0.975021	0.51	0.0165637	0.184	0.458005	0.273	0.28188	0.413	0.0346589	0.199	0.700088	0.226	0.336802	0.18	0.461513	0.434	0.0605561
2.2.2.1	major CHO metabolism.degradation.starch.starch cleavage	110	MICRO.1426.C2	At5g45300 [Arabidopsis thaliana] dbj_AB10251.1_ beta-amylase-like [Arabidopsis thaliana] dbj_AC41818.1_ putative beta-amylase [Arabidopsis thaliana] ref_NP_199343.1_ glycosyl hydrolase family 14 protein [Arabidopsis thaliana]	gb|AAP21290	0.183	0.42364	0.065	0.871174	0.117	0.641486	0.066	0.785819	-0.073	0.809017	0.684	3.51867e-05	-0.059	0.933434	-0.268	0.148527	-0.158	0.434968	0.155	0.51833
2.2.2.1	major CHO metabolism.degradation.starch.starch cleavage	15241	MICRO.10844.C2	At1g69830/T17F3_14 [Arabidopsis thaliana] gb_AAK91414.1_ At1g69830/T17F3_14 [Arabidopsis thaliana] ref_NP_564977.1_ alpha-amylase, putative / 1,4-alpha-D-glucan glucanohydrolase, putative [Arabidopsis thaliana]	gb|AAX33231	0.716	0.440843	0.923	0.342093	0.658	0.46832	0.967	0.208633	0.661	0.488101	0.55	0.463266	0.294	0.909844	1.503	0.0344085	0.199	0.848312	0.531	0.600352
2.2.2.1	major CHO metabolism.degradation.starch.starch cleavage	3153	bf_arrayxxx_0046g05.t7m.scf	alpha-glucosidase [Solanum tuberosum] pir__T07391 probable alpha-glucosidase (EC 3.2.1.20) - potato	gb|CAA04707	1.086	0.00102358	1.004	0.00295777	0.703	0.0422839	1.345	1.39182e-05	1.688	8.1551e-08	-0.898	0.00341403	-0.253	0.796953	0.909	0.00497295	0.544	0.122791	-0.151	0.785769
2.2.2.1	major CHO metabolism.degradation.starch.starch cleavage	15241	MICRO.4576.C1	At1g69830/T17F3_14 [Arabidopsis thaliana] gb_AAK91414.1_ At1g69830/T17F3_14 [Arabidopsis thaliana] ref_NP_564977.1_ alpha-amylase, putative / 1,4-alpha-D-glucan glucanohydrolase, putative [Arabidopsis thaliana]	gb|AAX33231	0.423	0.779999	-0.017	0.99613	0.277	0.865824	-0.255	0.850062	-0.542	0.709143	2.732	0.00130114	0.056	0.992752	1.383	0.159398	-0.117	0.940032	1.452	0.177989
2.2.2.1	major CHO metabolism.degradation.starch.starch cleavage	7700	cSTA12F14TH	alpha-glucosidase [Solanum tuberosum subsp. tuberosum]	gb|CAB96077	0.134	0.743552	-0.177	0.711773	0.075	0.871329	-0.004	0.99302	-0.047	0.928063	-0.11	0.715636	-0.033	0.978602	0.369	0.183201	0.367	0.184767	-0.168	0.666469
2.2.2.1	major CHO metabolism.degradation.starch.starch cleavage	3153	bf_arrayxxx_0019f09.t3m.scf	alpha-glucosidase [Solanum tuberosum] pir__T07391 probable alpha-glucosidase (EC 3.2.1.20) - potato	gb|CAA04707	-0.172	0.379735	-0.388	0.0159474	0.199	0.26795	-0.257	0.110971	-0.187	0.325323	0.342	0.0157054	0.35	0.100061	0.004	0.98744	-0.08	0.688838	0.263	0.133617
2.2.2.1	major CHO metabolism.degradation.starch.starch cleavage	110	MICRO.1426.C1	At5g45300 [Arabidopsis thaliana] dbj_AB10251.1_ beta-amylase-like [Arabidopsis thaliana] dbj_AC41818.1_ putative beta-amylase [Arabidopsis thaliana] ref_NP_199343.1_ glycosyl hydrolase family 14 protein [Arabidopsis thaliana]	gb|AAP21290	0.127	0.611583	0.039	0.931297	-0.022	0.948597	0.327	0.0671518	0.103	0.705856	0.397	0.0132866	-0.099	0.863334	-0.052	0.834242	-0.054	0.830759	-0.19	0.392571
2.2.2.1	major CHO metabolism.degradation.starch.starch cleavage	6568	MICRO.15855.C1	unnamed protein product [Oryza sativa (japonica cultivar-group)] dbj_AA92921.1_ unnamed protein product [Oryza sativa (japonica cultivar-group)]	gb|BAD81275	0.043	0.896657	-0.312	0.145565	-0.248	0.228929	-0.07	0.775396	-0.344	0.071109	0.419	0.0111321	0.185	0.654482	-0.007	0.980697	-0.22	0.26111	0.16	0.513796
2.2.2.2	major CHO metabolism.degradation.starch.starch phosphorylase	12990	MICRO.5784.C2	starch phosphorylase [Solanum tuberosum] pir__S34189 starch phosphorylase (EC 2.4.1.1) L - potato sp_P53535_PHS2_SOLTU Alpha-1,4 glucan phosphorylase, L-2 isozyme, chloroplast precursor (Starch phosphorylase L-2)	gb|CAA52036	0.875	0.319509	-0.013	0.995832	2.143	0.00214246	0.077	0.945225	0.441	0.686355	-0.81	0.250109	1.192	0.316322	1.357	0.0603052	0.802	0.304325	0.051	0.972997
2.2.2.2	major CHO metabolism.degradation.starch.starch phosphorylase	2092	ACDA03110D02.T3m.scf	starch phosphorylase (EC 2.4.1.1) precursor - potato sp_P04045_PHS1_SOLTU Alpha-1,4 glucan phosphorylase, L-1 isozyme, chloroplast precursor (Starch phosphorylase L-1) dbj_AA00407.1_ alpha-glucan phosphorylase precursor [Solanum tuberosum]	sp|P04045	0.349	0.178103	0.438	0.0840235	0.419	0.0753877	0.346	0.144286	0.306	0.246623	-0.015	0.960707	-0.039	0.969374	-0.365	0.116322	0.014	0.971898	0.253	0.368166
2.2.2.2	major CHO metabolism.degradation.starch.starch phosphorylase	12990	MICRO.4388.C1	starch phosphorylase [Solanum tuberosum] pir__S34189 starch phosphorylase (EC 2.4.1.1) L - potato sp_P53535_PHS2_SOLTU Alpha-1,4 glucan phosphorylase, L-2 isozyme, chloroplast precursor (Starch phosphorylase L-2)	gb|CAA52036	0.511	0.560797	0.06	0.97563	1.859	0.00281728	0.116	0.904645	0.446	0.630432	-0.964	0.109894	1.449	0.0960022	1.281	0.0443644	1.208	0.0647444	-0.251	0.813147
2.2.2.2	major CHO metabolism.degradation.starch.starch phosphorylase	14073	MICRO.14642.C1	Alpha-glucan phosphorylase, H isozyme (Starch phosphorylase H) gb_AAF82787.1_ alpha 1,4-glucan phosphorylase	gb|AAF82787	-0.028	0.965623	-0.017	0.986533	0.091	0.870584	-0.201	0.613957	0.159	0.757627	-0.377	0.226427	0.154	0.887227	0.345	0.327275	0.309	0.387472	-0.014	0.983262
2.2.2.2	major CHO metabolism.degradation.starch.starch phosphorylase	2092	cSTE1K7TH	No Hits Found	-	0.838	0.111285	0.861	0.116569	0.926	0.0593268	0.886	0.0661306	1.452	0.00111221	-0.764	0.0865488	-0.175	0.923937	0.265	0.65806	0.413	0.446046	-0.604	0.290375
2.2.2.2	major CHO metabolism.degradation.starch.starch phosphorylase	12990	MICRO.5784.C1	starch phosphorylase [Solanum tuberosum] pir__S34189 starch phosphorylase (EC 2.4.1.1) L - potato sp_P53535_PHS2_SOLTU Alpha-1,4 glucan phosphorylase, L-2 isozyme, chloroplast precursor (Starch phosphorylase L-2)	gb|CAA52036	0.739	0.415087	0.333	0.819685	2.281	0.000864141	0.135	0.898993	0.684	0.459973	-1.61	0.012301	1.481	0.144321	1.285	0.0739426	1.108	0.132718	-0.302	0.796243
2.2.2.2	major CHO metabolism.degradation.starch.starch phosphorylase	12990	cSTB6G20TH	starch phosphorylase [Solanum tuberosum] pir__S34189 starch phosphorylase (EC 2.4.1.1) L - potato sp_P53535_PHS2_SOLTU Alpha-1,4 glucan phosphorylase, L-2 isozyme, chloroplast precursor (Starch phosphorylase L-2)	gb|CAA52036	0.13	0.82184	-0.105	0.89602	0.935	0.00561172	-0.08	0.873927	0.023	0.975404	-0.39	0.245957	0.885	0.042631	0.67	0.0511038	0.315	0.414166	-0.016	0.981792
2.2.2.3	major CHO metabolism.degradation.starch.glucan water dikinase	4347	bf_suspxxxx_0062g01.t3m.scf	R1 [Solanum tuberosum] pir__T07050 hypothetical protein R1 - potato	gb|CAA70725	0.355	0.463843	-0.31	0.61394	0.445	0.30586	0.051	0.927172	0.307	0.546285	0.392	0.285326	0.925	0.0533134	1.884	4.98548e-08	0.481	0.220142	0.392	0.403426
2.2.2.3	major CHO metabolism.degradation.starch.glucan water dikinase	4347	MICRO.3453.C3	R1 [Solanum tuberosum] pir__T07050 hypothetical protein R1 - potato	gb|CAA70725	1.353	0.0374268	-0.023	0.991825	0.753	0.300948	0.418	0.585108	0.997	0.146626	0.806	0.177437	0.939	0.385023	2.383	3.43805e-05	0.083	0.935651	0.322	0.741117
2.2.2.3	major CHO metabolism.degradation.starch.glucan water dikinase	4347	MICRO.3453.C4	R1 [Solanum tuberosum] pir__T07050 hypothetical protein R1 - potato	gb|CAA70725	1.188	0.0333876	-0.021	0.991581	0.561	0.390048	0.259	0.708589	0.783	0.199873	1.626	0.000794836	0.886	0.319666	1.956	8.52205e-05	-0.048	0.957832	0.664	0.305271
2.2.2.3	major CHO metabolism.degradation.starch.glucan water dikinase	4347	MICRO.3453.C1	R1 [Solanum tuberosum] pir__T07050 hypothetical protein R1 - potato	gb|CAA70725	0.495	0.279611	0.164	0.839095	0.256	0.630322	0.334	0.451927	0.675	0.0983548	-0.119	0.79285	1.022	0.0327053	1.793	3.99933e-07	0.407	0.331833	-0.024	0.97539
2.2.2.3	major CHO metabolism.degradation.starch.glucan water dikinase	4347	POCBT15TP	starch associated protein R1 [Solanum tuberosum]	gb|AAK11735	1.052	0.156465	0.328	0.803316	0.973	0.17966	0.286	0.741204	1.395	0.035778	-0.232	0.761952	1.459	0.104345	2.632	1.41194e-05	0.601	0.413612	-0.163	0.891273
2.2.2.3	major CHO metabolism.degradation.starch.glucan water dikinase	8553	MICRO.14475.C1	glycoside hydrolase starch-binding domain-containing protein [Arabidopsis thaliana]	gb|CAG25776	0.431	0.436703	0.176	0.848569	0.195	0.772475	-0.116	0.850833	-0.17	0.817172	1.478	0.000155057	-0.269	0.842052	-0.143	0.807318	-0.444	0.348494	0.114	0.882394
2.2.2.4	major CHO metabolism.degradation.starch.D enzyme	17290	MICRO.7638.C1	putative protein [Arabidopsis thaliana] pir__T45966 hypothetical protein F7J8.240 - Arabidopsis thaliana ref_NP_974720.1_ glycoside hydrolase starch-binding domain-containing protein [Arabidopsis thaliana]	gb|CAB69854	-0.768	0.0104903	-0.303	0.500148	-1.658	9.2239e-09	-1.027	0.000169294	-1.394	3.84734e-07	-0.879	0.00110661	-1.327	1.32962e-05	-2.828	3.20694e-19	-1.357	2.96602e-06	-1.414	8.05243e-07
2.2.2.4	major CHO metabolism.degradation.starch.D enzyme	16320	MICRO.6841.C2	4-alpha-glucanotransferase	gb|AAR99599	-0.164	0.623726	0.103	0.832982	0.241	0.399018	0.263	0.308419	0.462	0.0560794	-0.758	0.000361044	0.204	0.733355	0.495	0.0324557	0.603	0.0116063	-0.517	0.0381038
2.2.2.4	major CHO metabolism.degradation.starch.D enzyme	984	STMCO96TV	At2g04270 [Arabidopsis thaliana] gb_AAM13212.1_ putative ribonuclease E [Arabidopsis thaliana] ref_NP_178508.2_ glycoside hydrolase starch-binding domain-containing protein [Arabidopsis thaliana]	gb|CAD48421	-0.356	0.554038	0.482	0.45436	-0.425	0.437587	0.195	0.736073	0.36	0.553396	-0.964	0.0158971	-0.6	0.461859	-0.099	0.875716	0.477	0.322224	-0.981	0.0363159
2.2.2.4	major CHO metabolism.degradation.starch.D enzyme	16320	MICRO.6841.C3	4-alpha-glucanotransferase	gb|AAR99599	0.104	0.844734	-0.113	0.869328	0.137	0.780095	-0.253	0.488753	-0.219	0.623691	0.667	0.0177601	0.233	0.794756	0.108	0.798531	-0.282	0.416722	0.18	0.701588
2.2.2.6	major CHO metabolism.degradation.starch.transporter	1414	MICRO.1289.C2	hexose transporter [Nicotiana tabacum]	gb|AAF74566	0.485	0.0190121	0.164	0.629804	0.345	0.109176	0.192	0.405698	0.447	0.0275546	-0.171	0.40974	0.097	0.887213	0.107	0.676391	-0.088	0.743164	-0.103	0.745493
3.1.1.1	minor CHO metabolism.raffinose family.galactinol synthases.known	8079	MICRO.14762.C1	galactinol synthase [Brassica napus]	gb|AAD26116	-0.156	0.596001	0.144	0.702924	0.117	0.707271	0.121	0.646301	-0.096	0.780515	0.021	0.937341	0.199	0.692458	0.694	0.000376049	-0.202	0.388982	-0.016	0.970693
3.1.1.1	minor CHO metabolism.raffinose family.galactinol synthases.known	2113	MICRO.5668.C1	putative galactinol synthase [Arabidopsis thaliana] gb_AAM14365.1_ putative galactinol synthase [Arabidopsis thaliana] gb_AAL07218.1_ putative galactinol synthase [Arabidopsis thaliana] gb_AAM15468.1_ putative galactinol synthase [Arabidopsis ...	gb|AAM14365	-0.374	0.788801	0.066	0.98063	-0.012	0.995725	-0.197	0.875292	-0.362	0.801542	-1.442	0.0707171	-0.044	0.994097	-0.727	0.463828	0.247	0.84219	0.559	0.656519
3.1.1.1	minor CHO metabolism.raffinose family.galactinol synthases.known	3090	MICRO.7446.C1	galactinol synthase [Brassica napus]	gb|AAD26116	-0.228	0.87062	-0.689	0.593254	-0.364	0.771243	-1.102	0.192534	0.139	0.930174	-0.956	0.215315	-0.309	0.917218	-1.898	0.013825	-0.588	0.532137	-0.578	0.60783
3.1.1.2	minor CHO metabolism.raffinose family.galactinol synthases.putative	888	MICRO.16777.C1	Avr9/Cf-9 rapidly elicited protein 231 [Nicotiana tabacum]	gb|AAG43554	-0.865	0.363461	-0.341	0.830907	-1.682	0.0292541	-0.481	0.612882	-0.463	0.691447	0.016	0.987437	-1.43	0.222556	1.506	0.0486434	-0.364	0.716292	0.663	0.518558
3.1.2.1	minor CHO metabolism.raffinose family.raffinose synthases.known	348	STMGZ03TV	raffinose synthase [Cucumis sativus]	gb|AAD02832	0.003	0.998054	0.021	0.986333	-0.352	0.484336	-0.004	0.995605	0.349	0.510851	-0.283	0.497601	-0.072	0.96802	0.336	0.46182	0.329	0.468567	0.901	0.0316065
3.1.2.1	minor CHO metabolism.raffinose family.raffinose synthases.known	348	cSTS29E8TH	raffinose synthase [Cucumis sativus]	gb|AAD02832	0.103	0.84652	0.111	0.873085	0.048	0.934442	-0.124	0.764913	0.041	0.9495	-0.183	0.587098	-0.044	0.975355	0.053	0.906221	-0.085	0.851269	0.864	0.00622621
3.1.2.2	minor CHO metabolism.raffinose family.raffinose synthases.putative	11069	MICRO.1247.C3	alkaline alpha galactosidase II [Cucumis melo]	gb|AAM75140	0.594	0.303404	0.052	0.972611	0.198	0.796267	0.324	0.577029	-0.3	0.675079	1.479	0.000594927	-0.256	0.87065	-0.038	0.95947	-0.616	0.221672	0.218	0.777191
3.1.2.2	minor CHO metabolism.raffinose family.raffinose synthases.putative	11069	MICRO.1247.C4	putative imbibition protein [Brassica oleracea] pir__S45033 probable imbibition protein - wild cabbage	gb|CAB77245	0.605	0.30962	0.108	0.931125	0.062	0.948611	0.301	0.621109	-0.192	0.818638	1.563	0.000415981	-0.208	0.904181	-0.168	0.800365	-0.679	0.186027	0.187	0.818018
3.1.2.2	minor CHO metabolism.raffinose family.raffinose synthases.putative	7923	MICRO.11206.C1	OSJNBb0011N17.8 [Oryza sativa (japonica cultivar-group)] emb_CAD41091.2_ OSJNBb0011N17.8 [Oryza sativa (japonica cultivar-group)]	ref|XP_472912	0.02	0.951781	-0.018	0.973745	-0.307	0.0782282	-0.184	0.319285	-0.603	8.67478e-05	-0.066	0.731335	-0.496	0.0122307	-0.894	1.06144e-08	-0.342	0.0449159	-0.537	0.00124046
3.1.2.2	minor CHO metabolism.raffinose family.raffinose synthases.putative	7923	MICRO.2878.C1	OSJNBb0011N17.8 [Oryza sativa (japonica cultivar-group)] emb_CAD41091.2_ OSJNBb0011N17.8 [Oryza sativa (japonica cultivar-group)]	ref|XP_472912	-0.317	0.117757	-0.158	0.594272	-0.199	0.365435	-0.256	0.187401	-0.544	0.00149185	-0.04	0.860019	-0.092	0.881175	-0.611	0.000324377	-0.195	0.329578	-0.141	0.57943
3.2.1	minor CHO metabolism.trehalose.TPS	4054	MICRO.5791.C1	trehalose-6-phosphate synthase [Arabidopsis thaliana] pir__D96814 trehalose-6-phosphate synthase [imported] - Arabidopsis thaliana ref_NP_177979.1_ alpha, alpha-trehalose-phosphate synthase, UDP-forming, putative / trehalose-6-phosphate synthase, ...	gb|AAD30578	0.345	0.487898	-0.063	0.950065	0.13	0.836944	-0.221	0.640453	-0.088	0.90229	-0.708	0.0407395	0.155	0.908682	-0.387	0.355315	-0.105	0.848085	-0.567	0.191012
3.2.2	minor CHO metabolism.trehalose.TPP	5299	POAE664TP	trehalose-6-phosphate phosphatase-like protein [Arabidopsis thaliana] pir__T50014 trehalose-6-phosphate phosphatase-like protein - Arabidopsis thaliana	gb|BAB11650	0.067	0.796656	0.167	0.476318	0.413	0.0080076	0.279	0.0833734	0.225	0.213025	-0.122	0.457985	-0.103	0.833116	-0.144	0.422022	-0.083	0.682652	-0.016	0.960695
3.2.2	minor CHO metabolism.trehalose.TPP	5299	POAE664TV	putative trehalose-6-phosphate phosphatase (AtTPPB) [Arabidopsis thaliana] gb_AAO22625.1_ putative trehalose-6-phosphate phosphatase (AtTPPB) [Arabidopsis thaliana] gb_AAG52092.1_ trehalose-6-phosphate phosphatase (AtTPPB)	gb|AAG52092	-0.099	0.504541	-0.05	0.830792	0.089	0.544978	-0.124	0.313986	-0.099	0.511354	-0.161	0.129105	0.152	0.461859	-0.308	0.00363595	-0.114	0.357918	0.044	0.811755
3.2.3	minor CHO metabolism.trehalose.potential TPS_TPP	10877	POAE618TP	Putative trehalose-6-phosphate synthase [Oryza sativa (japonica cultivar-group)] gb_AAN52740.1_ Putative trehalose-6-phosphate synthase [Oryza sativa (japonica cultivar-group)]	ref|NP_912486	0.15	0.855908	0.495	0.485775	0.296	0.664453	-0.375	0.507684	0.025	0.980119	-0.742	0.0972887	0.898	0.218465	0.079	0.909761	0.286	0.626491	-0.914	0.0800874
3.2.3	minor CHO metabolism.trehalose.potential TPS_TPP	13016	MICRO.8306.C1	putative trehalose synthase [Solanum tuberosum]	gb|AAX16015	0.072	0.800328	0.309	0.125961	0.026	0.936623	0.185	0.339505	0.083	0.767324	0.115	0.53707	0.006	0.995406	0.273	0.129118	0.014	0.963446	-0.086	0.757583
3.2.3	minor CHO metabolism.trehalose.potential TPS_TPP	5837	MICRO.8235.C1	putative trehalose synthase [Solanum tuberosum]	gb|AAL91978	0.056	0.871413	0.167	0.601798	0.13	0.633674	-0.132	0.580638	-0.018	0.964827	-0.483	0.00606687	0.206	0.632631	-0.007	0.983389	0	0.999487	-0.287	0.202973
3.2.3	minor CHO metabolism.trehalose.potential TPS_TPP	10877	MICRO.130.C1	glycosyl transferase family 20 protein / trehalose-phosphatase family protein [Arabidopsis thaliana]	gb|AAG52003	0.43	0.613654	0.221	0.86899	0.067	0.954871	-0.506	0.471471	0.173	0.876302	1.178	0.0325252	-0.289	0.887867	-0.317	0.678536	-0.65	0.323965	-0.4	0.648763
3.2.3	minor CHO metabolism.trehalose.potential TPS_TPP	5837	bf_suspxxxx_0003g06.t3m.scf	putative trehalose synthase [Solanum tuberosum]	gb|AAL91978	0.614	0.0218468	0.357	0.294383	0.346	0.243945	0.348	0.211982	0.133	0.748436	0.332	0.185641	-0.29	0.600339	-0.182	0.562111	-0.194	0.528751	-0.09	0.838238
3.2.3	minor CHO metabolism.trehalose.potential TPS_TPP	2471	MICRO.17537.C1	putative trehalose-6-phosphate synthase/phosphatase [Oryza sativa (japonica cultivar-group)]	gb|BAD28781	0.007	0.979786	0.056	0.842554	0.271	0.0433014	0.113	0.461422	0.063	0.768544	-0.304	0.0109047	0.059	0.89655	-0.18	0.19475	-0.179	0.195786	0.221	0.136889
3.2.3	minor CHO metabolism.trehalose.potential TPS_TPP	13016	MICRO.340.C3	Contains similarity to a trehalose-6-phosphate synthase mRNA from Arabidopsis thaliana gb_Y08568 and contains a trehalose-6-phosphate synthase PF_00982 domain. ESTs gb_T76758, gb_T21695, gb_R30506, gb_T42298, gb_T42288 come from this gene pir__A8620 ...	gb|AAF82169	0.584	0.555204	0.487	0.71104	-0.696	0.438857	0.629	0.453927	0.154	0.913015	1.223	0.0687152	-0.717	0.668944	1.136	0.128176	0.406	0.656019	-0.162	0.903711
3.2.4	minor CHO metabolism.trehalose.trehalase	6629	MICRO.17261.C1	putative trehalase [Oryza sativa (japonica cultivar-group)] gb_AAP54665.1_ putative trehalase [Oryza sativa (japonica cultivar-group)] gb_AAG13442.1_ putative trehalase [Oryza sativa (japonica cultivar-group)]	ref|NP_922378	-0.799	0.0422251	-0.358	0.538256	-0.599	0.140241	-0.552	0.16174	0.016	0.98388	-0.237	0.558086	0.057	0.973646	-0.623	0.104322	-0.146	0.776186	-0.174	0.773115
3.3	minor CHO metabolism.sugar alcohols	9394	MICRO.15182.C1	ribitol kinase, putative [Arabidopsis thaliana]	gb|CAB81024	0.097	0.738274	0.361	0.0878196	0.488	0.008678	0.219	0.288145	0.576	0.00104913	-0.174	0.360024	0.062	0.93363	-0.158	0.467477	-0.128	0.573252	-0.424	0.0340616
3.3	minor CHO metabolism.sugar alcohols	9394	MICRO.15181.C1	ribitol kinase, putative [Arabidopsis thaliana]	ref|NP_194760	-0.09	0.791376	-0.123	0.759364	-0.006	0.988952	-0.275	0.223567	-0.216	0.421948	0.822	2.56263e-05	-0.029	0.976133	-0.198	0.404675	-0.427	0.0462967	0.098	0.77159
3.3	minor CHO metabolism.sugar alcohols	15987	MICRO.6928.C2	NAD-dependent sorbitol dehydrogenase 1 [Malus x domestica]	gb|AAW33813	0.071	0.79884	0.277	0.175484	0.134	0.549714	0.279	0.113022	0.218	0.283473	-0.547	0.000392525	0.208	0.537809	0.552	0.000498836	0.255	0.149586	-0.536	0.00159762
3.4.1	minor CHO metabolism.myo-inositol.poly-phosphatases	10051	MICRO.9051.C1	inositol-1,4,5-trisphosphate 5-Phosphatase [Arabidopsis thaliana] pir__T51938 inositol-1,4,5-trisphosphate 5-phosphatase (EC 3.1.3.56) [imported] - Arabidopsis thaliana	gb|CAB59428	0.679	0.126753	-0.919	0.0288505	1.219	0.00163966	0.428	0.335624	0.278	0.631749	0.112	0.817515	-0.242	0.847606	0.074	0.899391	-0.15	0.785181	-0.278	0.627689
3.4.1	minor CHO metabolism.myo-inositol.poly-phosphatases	10051	MICRO.10465.C1	inositol polyphosphate 5-phosphatase II (IP5PII) [Arabidopsis thaliana]	gb|AAG17825	0.685	0.0780758	-0.2	0.775303	0.574	0.139122	0.174	0.70591	0.574	0.146608	0.267	0.475948	0.669	0.222824	0.933	0.00649667	0.014	0.982842	0.38	0.401037
3.4.1	minor CHO metabolism.myo-inositol.poly-phosphatases	15430	MICRO.15600.C1	At1g71710/F14O23_9 [Arabidopsis thaliana] ref_NP_565023.1_ inositol polyphosphate 5-phosphatase, putative [Arabidopsis thaliana]	gb|AAG51823	-0.148	0.646902	-0.23	0.490633	-0.225	0.410855	-0.229	0.360389	-0.21	0.473458	-0.017	0.953597	0.077	0.929857	-0.253	0.297104	-0.517	0.0238904	-0.316	0.224772
3.4.2	minor CHO metabolism.myo-inositol.InsP-Kinases	7546	142D10AF.esd	No Hits Found	-	0.117	0.820103	-0.016	0.986533	0.131	0.789697	-0.244	0.499889	-0.259	0.533198	0.59	0.0352175	-0.074	0.952943	-0.292	0.397139	-0.199	0.590769	0.215	0.623645
3.4.3	minor CHO metabolism.myo-inositol.InsP Synthases	10525	bf_arrayxxx_0082g09.t3m.scf	Inositol-3-phosphate synthase (Myo-inositol-1-phosphate synthase) (MI-1-P synthase) (IPS) dbj_AA84084.1_ myo-inositol-1-phosphate synthase [Nicotiana paniculata]	gb|AAP85531	-0.187	0.927695	-0.304	0.907383	-0.715	0.638303	-0.94	0.456177	-1.187	0.385287	-0.944	0.394812	-0.896	0.759225	-3.03	0.00322894	-0.72	0.583337	-0.877	0.555721
3.4.3	minor CHO metabolism.myo-inositol.InsP Synthases	10525	MICRO.2503.C2	Inositol-3-phosphate synthase (Myo-inositol-1-phosphate synthase) (MI-1-P synthase) (IPS) dbj_AA95788.1_ myo-inositol 1-phosphate synthase [Nicotiana tabacum]	sp|Q9LW96	1.002	0.0113817	0.948	0.0203486	0.342	0.498555	0.379	0.397231	0.249	0.6737	-0.345	0.389713	-0.59	0.389126	-0.25	0.603588	-0.261	0.582269	-0.126	0.852715
3.4.3	minor CHO metabolism.myo-inositol.InsP Synthases	10525	MICRO.2503.C3	Inositol-3-phosphate synthase (Myo-inositol-1-phosphate synthase) (MI-1-P synthase) (IPS) dbj_AA95788.1_ myo-inositol 1-phosphate synthase [Nicotiana tabacum]	sp|Q9LW96	-0.764	0.653963	-0.392	0.883059	-0.696	0.682903	-1.293	0.319349	-1.193	0.428688	-1.569	0.162387	-1.025	0.733283	-3.173	0.0044525	-0.385	0.815663	-1.537	0.270729
3.4.5	minor CHO metabolism.myo-inositol.inositol phosphatase	10787	MICRO.8030.C2	At4g39120 [Arabidopsis thaliana] dbj_AD43296.1_ Inositol monophosphatase - like protein [Arabidopsis thaliana] ref_NP_195623.2_ inositol monophosphatase family protein [Arabidopsis thaliana]	gb|BAD44393	0.091	0.81819	0.204	0.595132	-0.086	0.824482	-0.118	0.695014	-0.128	0.728844	0.219	0.358043	0.009	0.995406	-0.391	0.105468	-0.117	0.69998	-0.34	0.213439
3.4.5	minor CHO metabolism.myo-inositol.inositol phosphatase	10937	MICRO.12719.C1	Inositol-1(or 4)-monophosphatase 2 (IMPase 2) (IMP 2) (Inositol monophosphatase 2) pir__T07800 inositol-1(or 4)-monophosphatase (EC 3.1.3.25) isoform 2 [validated] - tomato gb_AAB19029.1_ myo-inositol monophosphatase 2	sp|P54927	-0.295	0.695946	0.06	0.969161	-0.134	0.881213	-0.234	0.72135	0.412	0.553396	0.24	0.672532	-0.335	0.82839	1.163	0.0182403	1.382	0.00706494	1.241	0.0181869
3.4.5	minor CHO metabolism.myo-inositol.inositol phosphatase	10787	MICRO.8030.C1	At4g39120 [Arabidopsis thaliana] dbj_AD43296.1_ Inositol monophosphatase - like protein [Arabidopsis thaliana] ref_NP_195623.2_ inositol monophosphatase family protein [Arabidopsis thaliana]	gb|BAD44393	0.381	0.478538	0.2	0.809175	0.054	0.945444	-0.072	0.90709	-0.252	0.683687	0.817	0.0288748	-0.093	0.957179	-0.431	0.340056	-0.447	0.315762	-0.09	0.905117
3.4.5	minor CHO metabolism.myo-inositol.inositol phosphatase	15389	MICRO.8670.C1	Inositol-1(or 4)-monophosphatase 1 (IMPase 1) (IMP 1) (Inositol monophosphatase 1) gb_AAB19030.1_ myo-inositol monophosphatase 1	sp|P54926	-0.201	0.626629	-0.017	0.985122	-0.592	0.0445071	-0.027	0.95121	-0.27	0.478291	-0.287	0.319279	-0.22	0.790273	-0.311	0.326874	-0.298	0.351177	-0.275	0.463869
3.4.5	minor CHO metabolism.myo-inositol.inositol phosphatase	7138	MICRO.12655.C1	Inositol-1(or 4)-monophosphatase 3 (IMPase 3) (IMP 3) (Inositol monophosphatase 3) pir__T07795 inositol-1(or 4)-monophosphatase (EC 3.1.3.25) isoform 3 - tomato gb_AAB19031.1_ myo-inositol monophosphatase 3	sp|P54928	-0.461	0.268042	-0.468	0.309552	-0.77	0.0285791	-0.776	0.0227293	-0.673	0.0633691	-0.356	0.305868	-0.055	0.97294	-0.288	0.478493	-0.098	0.846205	-0.022	0.975663
3.4.5	minor CHO metabolism.myo-inositol.inositol phosphatase	5721	MICRO.7023.C1	At1g31190 [Arabidopsis thaliana] gb_AAK62447.1_ Unknown protein [Arabidopsis thaliana]	gb|AAP37817	0.456	0.246587	0.506	0.222508	0.197	0.684464	0.105	0.820721	0.11	0.853045	-0.428	0.1809	-0.134	0.913078	0.478	0.169903	0.542	0.114661	0.1	0.862951
3.5	minor CHO metabolism.others	6667	MICRO.4174.C1	apospory-associated protein C [Arabidopsis thaliana] emb_CAB81291.1_ putative protein [Arabidopsis thaliana] emb_CAA23039.1_ putative protein [Arabidopsis thaliana] pir__T05605 hypothetical protein F9D16.200 - Arabidopsis thaliana ref_NP_194104.1_ ...	gb|CAB81291	-0.254	0.516459	-0.411	0.274645	-1.037	0.000199409	-0.473	0.117294	-0.079	0.884224	-0.011	0.977216	-0.333	0.58426	-0.536	0.0685986	-0.531	0.0738033	-0.415	0.220774
3.5	minor CHO metabolism.others	6667	cSTS30G5TH	OSJNBa0041A02.19 [Oryza sativa (japonica cultivar-group)] emb_CAE01826.2_ OSJNBa0041A02.19 [Oryza sativa (japonica cultivar-group)]	ref|XP_473781	0.483	0.0836679	0.468	0.112137	0.18	0.608823	0.636	0.00968506	0.602	0.0176247	-0.155	0.579884	-0.069	0.947498	-0.121	0.71553	-0.081	0.824335	-0.044	0.929042
3.5	minor CHO metabolism.others	1576	bf_lbchxxxx_0065g09.t3m.scf	cell wall invertase [Fragaria x ananassa]	gb|AAD10959	-0.201	0.46229	-0.118	0.772068	-0.118	0.703863	-0.212	0.368204	0.031	0.941843	-0.012	0.964597	0.095	0.895382	0.011	0.974277	0.132	0.607241	0.833	3.84525e-05
3.5	minor CHO metabolism.others	11896	MICRO.1769.C1	3-desoxy-D-manno octulosonic acid-8-phosphate synthase [Lycopersicon esculentum]	gb|CAC35366	-0.437	0.140991	-0.45	0.150973	-0.541	0.0451809	-0.599	0.0202641	-0.209	0.572062	-0.535	0.0268783	0.247	0.700279	0.048	0.900989	0.316	0.26632	0.05	0.921441
3.5	minor CHO metabolism.others	6716	MICRO.11032.C1	At5g53850 [Arabidopsis thaliana] dbj_AB10715.1_ unnamed protein product [Arabidopsis thaliana] gb_AAT06425.1_ At5g53850 [Arabidopsis thaliana] ref_NP_974931.1_ haloacid dehalogenase-like hydrolase family protein [Arabidopsis thaliana]	gb|AAT71972	-0.085	0.898911	0.082	0.929908	0.293	0.544827	-0.086	0.871959	-0.145	0.81789	-0.284	0.458316	0.432	0.564478	0.109	0.832811	0.399	0.319885	-0.544	0.199448
3.5	minor CHO metabolism.others	6716	cPRO1O4TH	haloacid dehalogenase-like hydrolase family protein [Arabidopsis thaliana]	gb|AAT71972	0.529	0.0497413	0.369	0.256431	0.237	0.459964	0.466	0.0715568	0.402	0.154405	-0.049	0.875897	0.254	0.666736	-0.009	0.982229	-0.291	0.289394	-0.241	0.468486
3.5	minor CHO metabolism.others	1892	MICRO.6730.C2	galactose dehydrogenase [Actinidia deliciosa]	gb|AAO18639	-0.389	0.0591801	-0.225	0.411371	-0.398	0.0431611	-0.404	0.0342555	-0.607	0.000734133	-0.236	0.206188	0.236	0.537937	-0.187	0.388879	-0.112	0.641329	-0.043	0.904207
3.5	minor CHO metabolism.others	7600	STDB003I07u.scf	unnamed protein product [Arabidopsis thaliana] ref_NP_200032.1_ sugar isomerase (SIS) domain-containing protein [Arabidopsis thaliana]	gb|BAA97462	0.018	0.977755	0.111	0.873604	0.349	0.348761	0.198	0.609625	0.22	0.625376	0.437	0.140421	0.48	0.369334	1.31	5.25688e-06	0.355	0.291871	0.797	0.0136674
3.5	minor CHO metabolism.others	10827	MICRO.14243.C1	reductase 2 [Hydrangea macrophylla] gb_AAR89808.1_ reductase 2 [Hydrangea macrophylla]	gb|AAR89810	0.135	0.692036	0.194	0.606872	0.37	0.135113	0.112	0.704014	-0.145	0.672862	-0.627	0.00236857	-0.063	0.94679	-0.09	0.769092	-0.017	0.965257	-0.001	0.99859
3.5	minor CHO metabolism.others	2216	cSTA17K8TH	carbohydrate kinase -like [Oryza sativa (japonica cultivar-group)] dbj_AD44877.1_ carbohydrate kinase -like [Oryza sativa (japonica cultivar-group)]	ref|XP_549842	0.712	0.0355609	0.242	0.669298	0.079	0.892202	-0.079	0.867197	-0.09	0.881316	0.347	0.279396	0.016	0.994214	-0.08	0.862933	-0.568	0.0876675	-0.066	0.913065
3.5	minor CHO metabolism.others	17068	POCBP34TV	putative Aldose 1-epimerase [Oryza sativa (japonica cultivar-group)] dbj_AD05401.1_ putative Aldose 1-epimerase [Oryza sativa (japonica cultivar-group)] dbj_AD05576.1_ putative Aldose 1-epimerase [Oryza sativa (japonica cultivar-group)]	ref|XP_480917	0.788	6.1658e-06	0.928	2.69301e-07	0.493	0.00562016	0.818	8.23962e-07	0.873	1.82535e-07	-0.514	0.00164491	0.114	0.840963	0.12	0.584483	0.097	0.675206	-0.191	0.406144
3.5	minor CHO metabolism.others	9092	MICRO.12005.C1	aldose 1-epimerase-like protein [Arabidopsis thaliana]	gb|AAM61410	0.338	0.407182	0.298	0.554903	0.144	0.776056	-0.326	0.367422	0.502	0.159102	-0.366	0.243892	-0.008	0.996728	0.047	0.920915	0.212	0.585106	0.883	0.00711455
3.5	minor CHO metabolism.others	16438	MICRO.1127.C1	pyridoxal kinase-like protein SOS4 [Arabidopsis thaliana]	gb|AAY85186	0.148	0.706616	0.196	0.668076	0.029	0.955101	-0.068	0.857738	-0.1	0.823431	-0.064	0.841074	0.147	0.862362	0.381	0.163478	0.462	0.0843633	0.573	0.0401942
3.5	minor CHO metabolism.others	13910	SDBN002G16u.scf	No Hits Found	-	-0.156	0.618225	0.027	0.968216	0.045	0.909534	0.163	0.536405	-0.008	0.98594	0.072	0.782266	-0.089	0.912385	-0.424	0.0548107	-0.404	0.0722001	-0.011	0.979397
3.5	minor CHO metabolism.others	6716	bf_arrayxxx_0015c06.t7m.scf	At5g53850 [Arabidopsis thaliana] dbj_AB10715.1_ unnamed protein product [Arabidopsis thaliana] gb_AAT06425.1_ At5g53850 [Arabidopsis thaliana] ref_NP_974931.1_ haloacid dehalogenase-like hydrolase family protein [Arabidopsis thaliana]	gb|AAT71972	0.007	0.991591	0.104	0.853957	-0.465	0.0870322	0.099	0.77766	-0.547	0.0373009	-0.1	0.738896	0.006	0.997058	0.135	0.681017	0.221	0.455149	-0.375	0.211738
3.5	minor CHO metabolism.others	7667	SSBN002C20u.scf	chalcone reductase [Sesbania rostrata]	gb|CAA11226	0.056	0.943409	0.926	0.0287111	0.98	0.0144667	0.13	0.814782	0.264	0.658198	0.072	0.884968	0.765	0.212477	1.555	2.91143e-05	0.672	0.105264	0.511	0.289656
3.5	minor CHO metabolism.others	7600	MICRO.18313.C1	unknown [Arabidopsis thaliana]	gb|AAM62627	0.066	0.917469	0.1	0.902698	0.455	0.246806	0.11	0.817942	0.145	0.801045	0.855	0.00583004	0.391	0.587563	1.108	0.000554103	0.315	0.413464	0.935	0.00802021
3.5	minor CHO metabolism.others	15610	MICRO.18053.C1	aldose-1-epimerase-like protein [Nicotiana tabacum] pir__T01933 probable aldose 1-epimerase (EC 5.1.3.3) - common tobacco	gb|AAB94619	-0.059	0.918943	0.242	0.65185	0.364	0.326046	0.658	0.0331686	-0.086	0.883148	0.116	0.748905	-0.184	0.853866	-0.027	0.956391	-0.065	0.893092	0.569	0.0999756
3.5	minor CHO metabolism.others	12830	bf_arrayxxx_0049d01.t7m.scf	beta-fructosidase, putative / beta-fructofuranosidase, putative [Arabidopsis thaliana]	-	0.246	0.542212	0.028	0.975405	0.416	0.210656	0.322	0.329287	0.156	0.739004	0.253	0.405528	0.071	0.953529	-0.812	0.00403031	-0.372	0.238601	-0.06	0.91325
3.5	minor CHO metabolism.others	6716	bf_mxlfxxxx_0059f04.t3m.scf	No Hits Found	-	0.579	0.0430525	0.34	0.363804	-0.08	0.866007	0.698	0.00715417	0.661	0.0134206	0.184	0.526274	0.08	0.941686	0.261	0.395984	-0.128	0.721351	-0.019	0.972776
3.5	minor CHO metabolism.others	832	MICRO.159.C2	non-cell-autonomous protein pathway2	gb|AAL09398	-0.288	0.111503	-0.188	0.421229	-0.363	0.0282323	-0.216	0.218408	-0.17	0.415862	0.055	0.774675	-0.116	0.809105	0.196	0.269822	0.093	0.649684	0.367	0.0355031
3.5	minor CHO metabolism.others	14304	bf_ivrootxx_0042b02.t3m.scf	exocellular acid invertase 2 [Beta vulgaris]	gb|CAD49079	0.063	0.898328	0.075	0.909529	0.345	0.272848	0.353	0.227652	0.265	0.45416	0.086	0.789546	0.16	0.854155	-0.241	0.439547	0.136	0.698751	0.027	0.962006
3.5	minor CHO metabolism.others	55	MICRO.6988.C1	putative protein [Arabidopsis thaliana] pir__T47953 hypothetical protein F2A19.210 - Arabidopsis thaliana ref_NP_191720.1_ aldose 1-epimerase family protein [Arabidopsis thaliana]	gb|CAB71091	0.221	0.87034	0.356	0.822899	-0.154	0.912102	0.834	0.327518	0.327	0.799383	-0.424	0.615097	-0.96	0.523875	-0.45	0.637963	0.191	0.867011	-1.655	0.0438621
3.5	minor CHO metabolism.others	11835	MICRO.15839.C1	unknown [Arabidopsis thaliana]	gb|AAM61339	0.416	0.1728	-0.043	0.952256	0.239	0.481809	-0.21	0.506018	-0.035	0.9495	0.685	0.00440956	-0.11	0.908507	0.05	0.897896	-0.323	0.259425	0.45	0.133421
3.5	minor CHO metabolism.others	831	bf_suspxxxx_0057d01.t3m.scf	non-cell-autonomous protein pathway2	gb|AAL09398	-0.132	0.761008	-0.044	0.954093	0.017	0.975282	-0.206	0.534198	-0.411	0.187085	0.103	0.747705	-0.023	0.987846	0.239	0.452216	0.199	0.542362	0.623	0.0336826
3.5	minor CHO metabolism.others	7578	MICRO.11756.C1	No Hits Found	-	-0.134	0.755051	0.633	0.0285718	0.359	0.254712	0.035	0.932867	0.699	0.00870085	0.162	0.587846	2.629	1.73142e-18	3.408	2.0583e-25	0.852	0.00211304	1.294	9.05545e-07
3.5	minor CHO metabolism.others	4232	MICRO.2327.C1	unknown protein [Oryza sativa (japonica cultivar-group)]	gb|BAD46252	-0.457	0.489453	0.168	0.882319	-0.014	0.989225	-0.166	0.809127	-0.484	0.457389	0.131	0.828656	-0.142	0.944469	-0.798	0.120441	0.083	0.917187	0.258	0.742422
3.5	minor CHO metabolism.others	3947	MICRO.1662.C1	putative protein [Arabidopsis thaliana] pir__T48623 hypothetical protein F18O22.290 - Arabidopsis thaliana	gb|CAB87789	0.273	0.539421	0.127	0.858905	0.226	0.617417	0.167	0.690786	-0.676	0.0438022	0.181	0.614294	0.006	0.997477	-0.27	0.478516	-0.532	0.11576	-0.091	0.876751
3.5	minor CHO metabolism.others	7667	MICRO.11136.C1	chalcone reductase [Sesbania rostrata]	gb|CAA11226	-0.387	0.561479	-0.061	0.967626	0.805	0.122096	-0.374	0.517423	0.103	0.913444	-0.666	0.150225	1.579	0.00439677	1.438	0.00164632	1.066	0.0316993	0.756	0.172919
3.5	minor CHO metabolism.others	12906	MICRO.14054.C1	3-deoxy-D-manno-octulosonic acid transferase-like protein [Arabidopsis thaliana] gb_AAL38291.1_ 3-deoxy-D-manno-octulosonic acid transferase-like protein [Arabidopsis thaliana] ref_NP_195997.2_ 3-deoxy-D-manno-octulosonic acid transferase-related ...	gb|AAM91158	-0.112	0.624381	0.015	0.975183	-0.342	0.0355585	-0.132	0.483359	-0.203	0.290143	-0.381	0.00842145	0.113	0.811517	-0.012	0.961249	0.041	0.862712	-0.461	0.00460763
3.5	minor CHO metabolism.others	6361	MICRO.8308.C2	putative alcohol dehydrogenase [Arabidopsis thaliana] pir__84797 probable alcohol dehydrogenase [imported] - Arabidopsis thaliana	gb|AAD32792	-0.66	0.0777685	-0.028	0.97931	-0.591	0.107015	-0.489	0.180877	-0.506	0.197584	-0.697	0.0269443	0.107	0.93764	-0.065	0.89642	-0.105	0.831529	-0.683	0.0691217
3.5	minor CHO metabolism.others	7600	MICRO.14983.C1	unnamed protein product [Arabidopsis thaliana] ref_NP_200032.1_ sugar isomerase (SIS) domain-containing protein [Arabidopsis thaliana]	gb|BAA97462	0.672	0.168047	0.055	0.965938	1.79	1.06558e-05	0.321	0.529496	1.635	3.01927e-05	0.938	0.0156066	2.557	1.50076e-09	4.432	3.10947e-21	1.824	1.19247e-05	2.117	2.27896e-07
3.5	minor CHO metabolism.others	2216	cSTS12D23TH	carbohydrate kinase -like [Oryza sativa (japonica cultivar-group)] dbj_AD44877.1_ carbohydrate kinase -like [Oryza sativa (japonica cultivar-group)]	ref|XP_549842	1.26	0.00640261	0.319	0.70423	0.069	0.937642	0.01	0.98895	-0.277	0.698437	-0.035	0.953878	0.024	0.994097	-0.374	0.493492	-0.881	0.064062	-0.383	0.547115
3.5	minor CHO metabolism.others	4029	MICRO.5238.C2	P0003E08.15 [Oryza sativa (japonica cultivar-group)]	gb|BAD72354	0.118	0.705546	0.383	0.107267	0.014	0.972498	0.08	0.775218	-0.191	0.488221	0.059	0.812956	0.027	0.977223	0.455	0.0263558	0.253	0.257414	-0.003	0.994669
3.5	minor CHO metabolism.others	4029	SDBN001A18u.scf	P0003E08.15 [Oryza sativa (japonica cultivar-group)]	gb|BAD72354	-0.033	0.944466	0.39	0.174435	0.158	0.637107	0.207	0.453849	0.254	0.402725	0.528	0.0146359	-0.159	0.827831	0.102	0.747962	0.078	0.815828	-0.192	0.557882
3.5	minor CHO metabolism.others	6716	MICRO.2275.C1	At5g53850 [Arabidopsis thaliana] dbj_AB10715.1_ unnamed protein product [Arabidopsis thaliana] gb_AAT06425.1_ At5g53850 [Arabidopsis thaliana] ref_NP_974931.1_ haloacid dehalogenase-like hydrolase family protein [Arabidopsis thaliana]	gb|AAT71972	0.871	0.00291105	0.598	0.0690982	0.222	0.580661	1.133	2.95887e-05	1.085	7.29705e-05	0.03	0.937616	-0.092	0.937492	0.326	0.318684	-0.157	0.68002	-0.213	0.615039
3.5	minor CHO metabolism.others	6716	bf_mxlfxxxx_0068e10.t3m.scf	At5g53850 [Arabidopsis thaliana] dbj_AB10715.1_ unnamed protein product [Arabidopsis thaliana] gb_AAT06425.1_ At5g53850 [Arabidopsis thaliana] ref_NP_974931.1_ haloacid dehalogenase-like hydrolase family protein [Arabidopsis thaliana]	gb|AAT71972	0.746	0.01925	0.38	0.377484	0.416	0.239396	0.371	0.275122	0.445	0.211834	1.037	0.000246699	0.186	0.850822	-0.175	0.654752	-0.299	0.390186	0.272	0.5148
3.5	minor CHO metabolism.others	12906	POCDL61TP	3-deoxy-D-manno-octulosonic acid transferase-like protein [Arabidopsis thaliana] gb_AAL38291.1_ 3-deoxy-D-manno-octulosonic acid transferase-like protein [Arabidopsis thaliana] ref_NP_195997.2_ 3-deoxy-D-manno-octulosonic acid transferase-related ...	gb|AAM91158	-0.326	0.18907	-0.127	0.756554	-0.117	0.717269	-0.12	0.659159	-0.187	0.523261	-0.781	8.18054e-05	0.287	0.479062	-0.168	0.508056	-0.213	0.375372	-0.426	0.0701228
3.6	minor CHO metabolism.callose	9225	MICRO.12888.C1	callose synthase catalytic subunit-like protein [Arabidopsis thaliana] pir__T49914 callose synthase catalytic subunit-like protein - Arabidopsis thaliana	gb|CAB88264	-0.041	0.856395	0.018	0.961171	0.041	0.855432	-0.009	0.966261	-0.114	0.517364	-0.275	0.020901	0.133	0.655713	0.073	0.656573	-0.117	0.428905	0.167	0.285535
3.6	minor CHO metabolism.callose	506	MICRO.6193.C1	putative callose synthase catalytic subunit [Gossypium hirsutum]	gb|AAD25952	0.301	0.140592	0.105	0.764151	0.232	0.27039	0.112	0.622205	-0.142	0.576987	0.791	4.88992e-06	0.191	0.636711	0.351	0.0546569	-0.14	0.512246	0.24	0.266853
3.6	minor CHO metabolism.callose	11978	MICRO.9817.C1	putative callose synthase 1 catalytic subunit [Oryza sativa (japonica cultivar-group)] dbj_AD23015.1_ putative callose synthase 1 catalytic subunit [Oryza sativa (japonica cultivar-group)]	gb|AAP84973	0.299	0.476988	0.057	0.946285	-0.354	0.355066	-0.103	0.815517	-0.493	0.167628	0.359	0.252429	-0.33	0.646324	-0.332	0.348801	-0.677	0.0375697	-0.563	0.113434
3.6	minor CHO metabolism.callose	13401	MICRO.16576.C1	putative glucan synthase [Oryza sativa (japonica cultivar-group)] dbj_AB89687.1_ putative glucan synthase [Oryza sativa (japonica cultivar-group)]	gb|BAD87286	-0.77	0.0137168	-0.387	0.360343	-0.703	0.0238502	-0.936	0.00109059	-0.872	0.00289176	0.469	0.1071	-0.404	0.489415	-0.724	0.0161332	-0.622	0.0483654	-0.489	0.164088
3.6	minor CHO metabolism.callose	7105	MICRO.13793.C1	glycosyl transferase family 48 protein [Arabidopsis thaliana]	gb|BAB02389	0.092	0.898216	-0.567	0.266033	-1.012	0.0102495	-0.138	0.799787	0.007	0.994104	0.454	0.243582	0.004	0.998567	-0.168	0.75072	-0.345	0.444454	0.035	0.966186
3.6	minor CHO metabolism.callose	11978	MICRO.6617.C1	callose synthase 1 catalytic subunit [Arabidopsis thaliana]	gb|AAK37413	-0.32	0.562458	-0.169	0.844187	-0.254	0.65672	-0.203	0.692991	-0.094	0.902598	0.524	0.174292	0.322	0.769254	0.288	0.549447	-0.037	0.956905	0.474	0.336345
3.6	minor CHO metabolism.callose	9225	MICRO.13792.C1	glycosyl transferase family 48 protein [Arabidopsis thaliana]	gb|BAB02389	-0.269	0.278785	-0.496	0.0219247	-0.549	0.00737444	-0.356	0.0956513	-0.204	0.448766	0.377	0.0493722	0.226	0.615517	0.077	0.783765	-0.091	0.741628	0.198	0.463553
3.7	minor CHO metabolism.sugar kinases	2929	MICRO.8505.C1	xylulose kinase, putative [Arabidopsis thaliana]	gb|BAA97229	0.322	0.170222	0.356	0.140393	0.59	0.00333442	0.452	0.025089	0.404	0.0577297	-0.336	0.080262	0.359	0.277729	0.466	0.0207102	0.11	0.676266	-0.192	0.47705
3.7	minor CHO metabolism.sugar kinases	2929	MICRO.16549.C1	xylulose kinase [Arabidopsis thaliana]	gb|BAA97229	0.104	0.828865	0.124	0.835252	0.902	0.000991063	0.763	0.00443035	0.793	0.00326148	-0.539	0.0384829	0.511	0.253382	0.648	0.0193483	0.411	0.165725	-0.34	0.325447
3.7	minor CHO metabolism.sugar kinases	2929	bf_cswbxxxx_0036b05.t3m.scf	putative xylulose kinase [Oryza sativa (japonica cultivar-group)] dbj_AC16466.1_ putative xylulose kinase [Oryza sativa (japonica cultivar-group)] dbj_AD31264.1_ putative xylulose kinase [Oryza sativa (japonica cultivar-group)]	gb|BAA97229	-0.075	0.84743	0.209	0.559857	0.091	0.803652	0.284	0.248748	0.115	0.751387	-0.181	0.44192	0.168	0.798906	0.306	0.202895	0.092	0.763733	-0.251	0.377157
3.7	minor CHO metabolism.sugar kinases	5340	bf_arrayxxx_0048f07.t7m.scf	xylulose kinase like protein [Arabidopsis thaliana] ref_NP_973505.1_ xylulose kinase, putative [Arabidopsis thaliana]	gb|AAD23698	-0.523	0.676939	0.322	0.86341	-0.36	0.79163	-0.743	0.45104	-0.133	0.938873	-2.008	0.0089075	-0.177	0.96355	-1.11	0.219647	0.548	0.59549	-1.482	0.117806
3.7	minor CHO metabolism.sugar kinases	5340	MICRO.6064.C1	xylulose kinase like protein [Arabidopsis thaliana] ref_NP_973505.1_ xylulose kinase, putative [Arabidopsis thaliana]	gb|AAD23698	-0.74	0.522014	0.084	0.975021	-0.355	0.797614	-0.97	0.305213	-0.212	0.895463	-1.749	0.0255379	-0.159	0.96664	-1.275	0.153388	0.378	0.74034	-1.346	0.169316
3.8.1	minor CHO metabolism.galactose.galactokinases	33450	bf_swstxxxx_0046c11.t3m.scf	putative galactokinase [Arabidopsis thaliana] gb_AAL59925.1_ putative galactokinase [Arabidopsis thaliana] ref_NP_187681.2_ GHMP kinase family protein [Arabidopsis thaliana]	gb|AAM20366	0.186	0.299123	0.081	0.780725	0.281	0.0674785	0.203	0.200446	0.163	0.382389	-0.007	0.972162	-0.085	0.859256	-0.096	0.597209	-0.329	0.0296347	-0.011	0.971824
3.8.1	minor CHO metabolism.galactose.galactokinases	5412	MICRO.5190.C1	galactokinase like protein [Arabidopsis thaliana] emb_CAB10392.1_ galactokinase like protein [Arabidopsis thaliana] pir__F71427 hypothetical protein - Arabidopsis thaliana ref_NP_193348.1_ GHMP kinase family protein [Arabidopsis thaliana]	gb|CAB10392	0.146	0.675554	0.256	0.458201	-0.355	0.170222	0.615	0.00594028	0.519	0.0282502	-0.387	0.0779579	-0.064	0.946842	0.49	0.0357857	0.323	0.192005	-0.161	0.63492
3.8.1	minor CHO metabolism.galactose.galactokinases	33121	bf_arrayxxx_0040c04.t3m.scf	galactokinase-like protein [Arabidopsis thaliana]	gb|AAF19579	0.114	0.571991	0.144	0.515996	0.168	0.3315	0.085	0.643741	0.088	0.693564	-0.217	0.115782	-0.036	0.951356	-0.16	0.318057	-0.358	0.0163884	0.098	0.644182
3.8.1	minor CHO metabolism.galactose.galactokinases	5412	bf_ivrootxx_0048b08.t3m.scf	galactokinase like protein [Arabidopsis thaliana] emb_CAB10392.1_ galactokinase like protein [Arabidopsis thaliana] pir__F71427 hypothetical protein - Arabidopsis thaliana ref_NP_193348.1_ GHMP kinase family protein [Arabidopsis thaliana]	gb|CAB10392	0.606	0.43603	0.896	0.237517	0.549	0.471151	0.79	0.222005	-0.026	0.984257	1.126	0.0422055	-0.113	0.966027	0.178	0.833623	-0.449	0.528357	0.264	0.788657
3.8.1	minor CHO metabolism.galactose.galactokinases	8739	POADD24TP	galactokinase [Pisum sativum]	gb|CAF34022	0.743	0.0113817	0.565	0.0835454	0.904	0.00135783	0.198	0.578708	0.287	0.448604	1.295	3.44963e-06	0.253	0.736984	0.773	0.00539976	-0.051	0.911701	0.647	0.0372241
3.8.2	minor CHO metabolism.galactose.alpha-galactosidases	7986	MICRO.13196.C1	alpha-galactosidase [Lycopersicon esculentum]	gb|AAG16693	-0.024	0.976463	0.069	0.945917	0.682	0.0901398	-0.107	0.843424	-0.142	0.82961	0.093	0.842066	0.019	0.994299	-0.106	0.8449	-0.045	0.943341	0.054	0.944633
3.8.2	minor CHO metabolism.galactose.alpha-galactosidases	11871	MICRO.12706.C3	alpha-galactosidase 1 [Pisum sativum]	gb|CAF34023	0.947	0.235578	-0.034	0.987979	1.937	0.00343692	0.811	0.272885	1.108	0.135648	-0.427	0.560722	0.811	0.553719	1.383	0.0400635	0.926	0.194045	0.15	0.904947
3.8.2	minor CHO metabolism.galactose.alpha-galactosidases	11871	bf_arrayxxx_0095h03.t3m.scf	No Hits Found	-	1.121	0.132758	0.104	0.955018	2.063	0.00141578	0.858	0.23342	1.245	0.0757636	-0.465	0.510418	0.879	0.484936	1.351	0.0420206	0.814	0.254906	0.232	0.837799
3.8.2	minor CHO metabolism.galactose.alpha-galactosidases	11871	MICRO.12706.C2	alpha-galactosidase 1 [Pisum sativum]	gb|CAF34023	0.011	0.971667	-0.129	0.58367	-0.086	0.685786	-0.066	0.729264	0.008	0.979921	-0.189	0.179208	0.131	0.721199	0.42	0.00235058	0.207	0.176498	-0.105	0.612269
3.8.2	minor CHO metabolism.galactose.alpha-galactosidases	6413	MICRO.6510.C1	glycosyl hydrolase family protein 27 / alpha-galactosidase family protein / melibiase family protein [Arabidopsis thaliana]	ref|NP_189269	0.076	0.795475	0.353	0.0784407	0.078	0.7844	0.281	0.135698	0.159	0.511484	-0.214	0.221904	-0.019	0.982824	-0.134	0.530351	-0.274	0.142734	-0.316	0.115654
3.8.2	minor CHO metabolism.galactose.alpha-galactosidases	7986	STMGD95TV	alpha-galactosidase [Lycopersicon esculentum]	gb|AAF04591	-0.097	0.908178	0.145	0.890752	0.593	0.255308	-0.132	0.836952	-0.282	0.681983	-0.559	0.203674	0.182	0.913413	0.082	0.901933	-0.091	0.897036	0.033	0.972301
4.1	glycolysis.UGPase	15579	MICRO.8636.C1	UDP-glucose pyrophosphorylase [Bambusa oldhamii]	gb|AAO48422	-0.268	0.536537	0.136	0.840892	-0.395	0.289377	-0.487	0.14543	0.065	0.91695	-0.318	0.319835	0.18	0.861321	0.376	0.276921	0.771	0.0183075	0.438	0.243716
4.1	glycolysis.UGPase	34857	MICRO.17844.C1	PREDICTED: hypothetical protein XP_515510 [Pan troglodytes]	ref|NP_001001521	0.344	0.462944	0.298	0.616708	0.755	0.038314	0.41	0.298567	0.379	0.405997	-0.045	0.922568	0.205	0.860607	-0.539	0.148035	-0.798	0.0293441	0.421	0.33833
4.1	glycolysis.UGPase	15579	bf_arrayxxx_0101g01.t7m.scf	UDP-glucose pyrophosphorylase [Bambusa oldhamii]	gb|AAO48422	1.059	0.0042504	1.268	0.000553981	0.559	0.177772	1.224	0.000398466	1.561	5.60171e-06	-0.636	0.0687152	-0.16	0.904363	0.785	0.0349981	0.786	0.0406973	-0.404	0.392599
4.2	glycolysis.PGM	16476	bf_swstxxxx_0059a07.t3m.scf	plastidic phosphoglucomutase [Solanum tuberosum] sp_Q9M4G5_PGMP_SOLTU Phosphoglucomutase, chloroplast precursor (Glucose phosphomutase) (PGM)	gb|CAB93680	0.469	0.299545	0.487	0.330753	0.315	0.515428	0.453	0.265325	0.526	0.220732	-0.05	0.916261	-0.123	0.93363	-0.058	0.917031	-0.016	0.980991	-0.091	0.892815
4.2	glycolysis.PGM	16851	cSTB47I22TH	At1g70820 [Arabidopsis thaliana] gb_AAM13162.1_ putative phosphoglucomutase [Arabidopsis thaliana] gb_AAD55496.1_ Putative phosphoglucomutase [Arabidopsis thaliana] pir__H96732 hypothetical protein F15H11.7 [imported] - Arabidopsis thaliana ...	gb|AAP37735	0.034	0.928118	0.224	0.439997	0.445	0.0275501	0.082	0.759774	0.014	0.974073	0.041	0.86861	0.039	0.965377	0.104	0.683621	-0.041	0.893738	0.066	0.847147
4.2	glycolysis.PGM	1196	MICRO.7370.C1	AT5g17530/K10A8_10 [Arabidopsis thaliana] gb_AAL31254.1_ AT5g17530/K10A8_10 [Arabidopsis thaliana] ref_NP_850839.1_ phosphoglucosamine mutase family protein [Arabidopsis thaliana] ref_NP_568350.1_ phosphoglucosamine mutase family protein [Arabidopsi ...	gb|CAC01897	0.162	0.381908	0.158	0.467432	0.228	0.155132	0.185	0.24724	0.064	0.795458	0.552	4.83435e-05	-0.154	0.639402	0.004	0.988677	-0.021	0.932222	0.318	0.0432832
4.3	glycolysis.G6PIsomerase	6972	MICRO.1497.C2	glucose-6-phosphate isomerase [Lycopersicon esculentum]	gb|AAU00727	0.123	0.853617	-0.019	0.988646	0.694	0.0892114	0.118	0.827155	0.343	0.511424	-0.452	0.233018	0.256	0.830591	0.16	0.756441	0.295	0.519272	-0.063	0.934882
4.4	glycolysis.PPFK	8362	MICRO.3490.C1	putative pyrophosphate-fructose-6-phosphate 1-phosphotransferase [Arabidopsis thaliana] gb_AAL49898.1_ putative pyrophosphate-fructose-6-phosphate 1-phosphotransferase [Arabidopsis thaliana] ref_NP_850025.1_ phosphofructokinase family protein ...	gb|AAM20228	-0.169	0.572788	-0.212	0.52094	-0.551	0.0101373	-0.413	0.0580002	-0.234	0.389986	-0.096	0.695239	0.269	0.526395	-0.485	0.0219335	-0.282	0.216939	0.264	0.314561
4.4	glycolysis.PPFK	17729	bf_mxflxxxx_0035h08.t3m.scf	pyrophosphate-dependent phosphofructo-1-kinase-like protein [Arabidopsis thaliana] dbj_AB09002.1_ pyrophosphate-fructose-6-phosphate 1-phosphotransferase-like protein [Arabidopsis thaliana] gb_AAM20545.1_ pyrophosphate-dependent ...	gb|AAM91273	0.191	0.549527	0.17	0.678032	0.081	0.834514	0.091	0.772172	0.028	0.954108	0.713	0.000727197	-0.118	0.880095	0.006	0.987913	-0.244	0.341929	0.042	0.926039
4.4	glycolysis.PPFK	8362	MICRO.17879.C1	putative pyrophosphate--fructose-6-phosphate 1-phosphotransferase [Arabidopsis thaliana] pir__84613 hypothetical protein At2g22480 [imported] - Arabidopsis thaliana	gb|AAD22353	0.349	0.468705	-0.375	0.497229	-0.044	0.951611	0.114	0.823773	0.251	0.640407	0.666	0.0495311	0.246	0.826633	0.527	0.171082	-0.171	0.724726	0.603	0.147495
4.4	glycolysis.PPFK	8863	MICRO.4320.C1	AT4g26270/T25K17_80 [Arabidopsis thaliana] gb_AAK83587.1_ AT4g26270/T25K17_80 [Arabidopsis thaliana] ref_NP_567742.1_ phosphofructokinase family protein [Arabidopsis thaliana]	gb|AAL90928	-0.908	0.111378	-0.389	0.664644	-2.18	8.86337e-06	-1.048	0.0412866	-1.299	0.00958284	-0.431	0.417611	-1.456	0.0207073	-1.709	0.000379202	-1.19	0.0245806	0.117	0.902413
4.4	glycolysis.PPFK	17231	MICRO.4034.C1	AT4g26270/T25K17_80 [Arabidopsis thaliana] gb_AAK83587.1_ AT4g26270/T25K17_80 [Arabidopsis thaliana] ref_NP_567742.1_ phosphofructokinase family protein [Arabidopsis thaliana]	gb|AAL90928	0.256	0.332189	0.048	0.930223	0.429	0.0518192	0.058	0.849335	-0.093	0.795232	0.65	0.000817775	0.051	0.953529	-0.029	0.929552	-0.33	0.139311	0.461	0.0456427
4.6	glycolysis.Fruc2,6BisPase	13616	MICRO.5837.C1	fructose-6-phosphate 2-kinase/fructose-2,6-bisphosphatase [Bruguiera gymnorrhiza]	gb|BAB55655	-0.766	0.0247092	-0.247	0.669298	-0.621	0.0712333	-0.783	0.0142484	-0.464	0.223583	-0.464	0.140393	0.151	0.894677	-0.557	0.0998121	-0.048	0.929352	-0.475	0.216347
4.6	glycolysis.Fruc2,6BisPase	13616	STMCZ46TV	No Hits Found	-	0.283	0.441601	0.657	0.0279041	0.197	0.61405	0.92	0.000442238	1.123	1.61056e-05	-0.702	0.00624092	-0.11	0.918117	-0.187	0.589008	-0.119	0.755374	-0.036	0.950693
4.7	glycolysis.aldolase	17218	MICRO.4543.C1	hypothetical protein [Arabidopsis thaliana] pir__E84642 hypothetical protein At2g24960 [imported] - Arabidopsis thaliana ref_NP_180068.1_ expressed protein [Arabidopsis thaliana]	gb|AAD23017	-0.26	0.156576	-0.244	0.229611	-0.11	0.623969	-0.36	0.0232503	-0.381	0.0170894	0.19	0.228151	0.136	0.752193	-0.052	0.816677	0.069	0.750217	0.104	0.664743
4.7	glycolysis.aldolase	1632	MICRO.1959.C1	fructose-bisphosphate aldolase [Persea americana]	gb|CAB77243	-0.038	0.888168	-0.031	0.937453	-0.164	0.363452	-0.073	0.704708	0.088	0.702523	0.061	0.721972	0.039	0.94822	0.323	0.0289355	0.203	0.199366	0.245	0.148501
4.7	glycolysis.aldolase	1632	MICRO.1959.C4	fructose-bisphosphate aldolase [Persea americana]	gb|CAB77243	0.616	6.75264e-05	0.395	0.0183592	0.317	0.05622	0.587	6.63273e-05	0.331	0.0455013	-0.166	0.302769	0.166	0.647655	-0.078	0.708505	0.115	0.550031	0.134	0.540891
4.9	glycolysis.glyceraldehyde 3-phosphate dehydrogenase	2481	MICRO.126.C6	glyceraldehyde 3-phosphate dehydrogenase [Solanum tuberosum]	gb|AAM92008	1.052	7.23475e-06	0.755	0.00173658	0.682	0.00434923	0.578	0.0142484	0.722	0.00164782	-0.157	0.549558	-0.271	0.603391	-0.028	0.939783	0.249	0.356777	0.288	0.336178
4.9	glycolysis.glyceraldehyde 3-phosphate dehydrogenase	2481	MICRO.126.C7	glyceraldehyde 3-phosphate dehydrogenase [Solanum tuberosum]	gb|AAM92008	-0.545	0.245475	-0.355	0.576489	-0.215	0.717424	-0.481	0.266136	-0.209	0.738594	0.205	0.64164	0.015	0.995406	0.357	0.430036	0.954	0.0186855	0.738	0.0914798
4.9	glycolysis.glyceraldehyde 3-phosphate dehydrogenase	2481	MICRO.126.C9	Glyceraldehyde-3-phosphate dehydrogenase, cytosolic	gb|AAM92008	2.375	0.00044949	2.096	0.00262702	1.3	0.0752753	3.241	4.71207e-07	3.881	4.75447e-09	-1.841	0.00364368	-0.789	0.595641	1.305	0.0647896	1.557	0.0297343	-0.853	0.31652
4.9	glycolysis.glyceraldehyde 3-phosphate dehydrogenase	2481	MICRO.534.C2	glyceraldehyde-3-phosphate dehydrogenase [Nicotiana tabacum]	gb|CAB39974	0.38	0.47181	0.831	0.0588868	0.27	0.629703	0.108	0.852243	0.929	0.0199179	1.106	0.00231159	-0.134	0.933434	-0.019	0.976505	-0.229	0.651137	-0.324	0.55734
4.9	glycolysis.glyceraldehyde 3-phosphate dehydrogenase	2481	cPRO16L2TH	No Hits Found	-	0.168	0.537301	0.11	0.782215	0.317	0.148458	0.414	0.038013	0.396	0.0575126	-0.54	0.00295473	0.321	0.343781	0.083	0.757721	0.368	0.0728529	-0.455	0.0333059
4.9	glycolysis.glyceraldehyde 3-phosphate dehydrogenase	2481	MICRO.534.C3	glyceraldehyde 3-phosphate dehydrogenase [Lycopersicon esculentum] pir__T07730 glyceraldehyde-3-phosphate dehydrogenase (phosphorylating) (EC 1.2.1.12) - tomato	gb|AAB51592	-0.083	0.922931	0.159	0.875805	-0.221	0.753885	-0.671	0.159997	0.055	0.953234	1.507	0.000255951	0.004	0.998871	-0.196	0.743868	-0.472	0.345016	-0.02	0.982468
4.9	glycolysis.glyceraldehyde 3-phosphate dehydrogenase	8866	MICRO.126.C2	glyceraldehyde-3-phosphate dehydrogenase (NADP) (phosphorylating) (EC 1.2.1.13) C, cytosolic - common tobacco (fragment) sp_P09094_G3PC_TOBAC Glyceraldehyde-3-phosphate dehydrogenase, cytosolic gb_AAA34077.1_ glyceraldehyde-3-phosphate dehydrogenase	gb|C24430	-0.491	0.0384815	-0.126	0.7762	-0.386	0.109994	-0.151	0.588785	-0.126	0.722443	0.104	0.683888	0.167	0.800123	0.049	0.881252	0.343	0.145917	-0.453	0.0661988
4.1	glycolysis.phosphoglycerate kinase	2333	003F12AF.esd	phosphoglycerate kinase [Nicotiana tabacum] pir__T03660 phosphoglycerate kinase (EC 2.7.2.3) precursor, chloroplast - common tobacco sp_Q42961_PGKH_TOBAC Phosphoglycerate kinase, chloroplast precursor	gb|CAA88840	0.639	0.0359314	0.194	0.716192	-0.031	0.95692	0.171	0.640865	0.555	0.0686326	-0.767	0.00361046	-0.043	0.974215	0.122	0.752624	0.095	0.817561	-0.185	0.66768
4.11	glycolysis.phosphoglycerate mutase	5295	MICRO.18194.C1	unknown [Arabidopsis thaliana]	gb|AAV85692	-0.401	0.259625	-0.252	0.610616	-0.074	0.890487	-0.544	0.0737227	-0.143	0.769423	-0.051	0.891576	-0.029	0.984376	0.25	0.472245	0.175	0.639366	0.717	0.0223838
4.11	glycolysis.phosphoglycerate mutase	5295	SSBT005L16x.scf	putative phosphoglycerate mutase [Oryza sativa (japonica cultivar-group)] dbj_AD15653.1_ putative phosphoglycerate mutase [Oryza sativa (japonica cultivar-group)]	ref|XP_467829	-0.526	0.210118	-0.279	0.65162	0.001	0.998865	-0.645	0.0796693	-0.211	0.704595	0.047	0.919555	-0.17	0.891351	0.346	0.394111	0.427	0.271542	1.13	0.00169415
4.11	glycolysis.phosphoglycerate mutase	2081	MICRO.923.C1	unknown protein [Arabidopsis thaliana] gb_AAL60005.1_ unknown protein [Arabidopsis thaliana] dbj_AB02608.1_ phosphonopyruvate decarboxylase-like protein [Arabidopsis thaliana] ref_NP_850651.1_ 2,3-biphosphoglycerate-independent phosphoglycerate ...	gb|AAM20273	-0.079	0.836244	-0.254	0.432615	-0.033	0.939002	-0.549	0.0109082	-0.142	0.675057	0.597	0.00322896	-0.037	0.97087	-0.251	0.305455	-0.105	0.721581	0.319	0.224124
4.11	glycolysis.phosphoglycerate mutase	619	bf_arrayxxx_0087h07.t3m.scf	putative 2,3-bisphosphoglycerate-independent phosphoglycerate mutase [Oryza sativa (japonica cultivar-group)]	-	-0.018	0.921257	-0.145	0.234011	-0.152	0.149564	0.039	0.764457	-0.008	0.967614	0.06	0.568844	0	0.999927	0.04	0.754094	0.069	0.548036	0.208	0.0452762
4.11	glycolysis.phosphoglycerate mutase	509	MICRO.3749.C2	unknown protein [Arabidopsis thaliana] gb_AAK59606.1_ unknown protein [Arabidopsis thaliana] emb_CAB62481.1_ putative protein [Arabidopsis thaliana] pir__T46083 hypothetical protein T20E23.120 - Arabidopsis thaliana ref_NP_190621.1_ ...	gb|CAB62481	0.415	0.030546	0.42	0.0321368	0.356	0.0627974	0.648	0.000129623	0.881	2.53011e-07	-0.174	0.352618	-0.207	0.599266	0.067	0.788316	0.207	0.303511	-0.29	0.169839
4.11	glycolysis.phosphoglycerate mutase	619	MICRO.46.C1	phosphoglycerate mutase [Solanum tuberosum]	gb|AAD24857	-0.432	0.232992	-0.557	0.115729	-0.353	0.33472	-0.794	0.00668222	-0.379	0.306473	0.045	0.908842	0.21	0.820178	-0.033	0.944697	0.146	0.71708	0.255	0.54365
4.12	glycolysis.enolase	6064	POCCL52TP	Beta enolase (2-phospho-D-glycerate hydro-lyase) (Skeletal muscle enolase) (MSE) (Enolase 3) emb_CAA40163.1_ muscle specific enolase [Homo sapiens]	gb|CAA40163	0.146	0.27989	0.086	0.662686	0.011	0.960362	0.133	0.280543	-0.071	0.67615	-0.265	0.00953579	0.039	0.929857	-0.103	0.423508	0.057	0.695263	0.026	0.902585
4.12	glycolysis.enolase	6064	POABX93TV	enolase [Lycopersicon esculentum] sp_P26300_ENO_LYCES Enolase (2-phosphoglycerate dehydratase) (2-phospho-D-glycerate hydro-lyase) pir__JQ1185 phosphopyruvate hydratase (EC 4.2.1.11) - tomato	gb|CAA41115	0.631	0.00406515	0.791	0.00026747	0.591	0.00708216	1.032	4.53887e-07	1.552	5.00015e-12	-0.289	0.176632	-0.305	0.460394	-0.085	0.776754	0.278	0.242427	-0.084	0.821618
4.12	glycolysis.enolase	13601	MICRO.11061.C1	putative enolase 2-phospho-D-glycerate hydroylase [Arabidopsis thaliana] gb_AAK59633.1_ putative enolase 2-phospho-D-glycerate hydroylase [Arabidopsis thaliana] gb_AAC95183.1_ putative enolase (2-phospho-D-glycerate hydroylase) [Arabidopsis thaliana ...	gb|AAM44966	-0.242	0.135222	-0.26	0.119535	-0.027	0.917908	-0.194	0.210084	0.07	0.76474	0.116	0.437907	0.189	0.492589	-0.059	0.758918	-0.007	0.976934	-0.066	0.778459
4.12	glycolysis.enolase	15416	MICRO.5608.C1	putative enolase [Arabidopsis thaliana] gb_AAK59483.1_ putative enolase [Arabidopsis thaliana] gb_AAG52510.1_ putative enolase	gb|AAL33814	-1.011	0.090392	-0.629	0.420577	-0.386	0.605433	-0.552	0.37024	-0.225	0.807542	0.375	0.519068	0.118	0.961503	0.617	0.301043	0.819	0.149843	1.673	0.00225255
4.13	glycolysis.PK	1645	POAC585TV	pyruvate kinase-like [Deschampsia antarctica]	gb|AAM22747	-0.138	0.471451	-0.141	0.532634	-0.006	0.985526	-0.127	0.453838	-0.271	0.0777021	0.014	0.94285	-0.008	0.993471	-0.231	0.124934	0.148	0.36042	-0.063	0.794237
4.13	glycolysis.PK	6006	MICRO.1734.C2	pyruvate kinase (EC 2.7.1.40), cytosolic - potato	gb|CAA37727	0.848	0.0728861	-0.418	0.537884	0.304	0.613545	-0.265	0.627626	-0.326	0.598613	1.291	0.00107675	0.173	0.914793	0.1	0.873525	-0.652	0.152586	0.609	0.234715
4.13	glycolysis.PK	12601	MICRO.2167.C1	At3g52990/F8J2_160 [Arabidopsis thaliana] gb_AAN31877.1_ putative pyruvate kinase [Arabidopsis thaliana] gb_AAM61526.1_ pyruvate kinase-like protein [Arabidopsis thaliana] gb_AAK56244.1_ AT3g52990/F8J2_160 [Arabidopsis thaliana] ref_NP_566976.1_ ...	gb|AAN46773	1.301	0.106836	-0.43	0.757914	0.271	0.822281	-0.676	0.420047	-0.93	0.287356	1.845	0.00515768	-0.213	0.943355	-0.461	0.607431	-0.903	0.248061	0.24	0.847673
4.13	glycolysis.PK	12610	STMGC71TH	At3g52990/F8J2_160 [Arabidopsis thaliana] gb_AAN31877.1_ putative pyruvate kinase [Arabidopsis thaliana] gb_AAM61526.1_ pyruvate kinase-like protein [Arabidopsis thaliana] gb_AAK56244.1_ AT3g52990/F8J2_160 [Arabidopsis thaliana] ref_NP_566976.1_ ...	gb|AAN46773	0.836	0.00679494	0.53	0.147503	0.536	0.103331	0.396	0.237743	0.138	0.787081	-0.001	0.997626	-0.084	0.947132	0.131	0.750153	-0.197	0.603955	-0.173	0.717778
4.13	glycolysis.PK	12601	MICRO.10585.C3	pyruvate kinase-like [Deschampsia antarctica]	gb|AAM22747	1.765	0.0135646	-0.013	0.995832	0.826	0.323883	-0.354	0.695417	-0.699	0.445359	1.366	0.0352693	-0.092	0.977755	-0.408	0.644567	-0.815	0.285536	0.096	0.94724
4.13	glycolysis.PK	1645	cSTS11H19TH	probable pyruvate kinase [imported] - Arabidopsis thaliana	gb|AAN18045	-0.188	0.626987	-0.112	0.84664	-0.08	0.865824	0.053	0.896566	0.001	0.998681	0.248	0.367703	-0.437	0.33534	-0.336	0.249042	0.015	0.973453	0.117	0.793077
4.13	glycolysis.PK	6006	ACDA04068C12.T3m.scf	No Hits Found	-	0.828	5.57604e-05	0.629	0.00321405	0.681	0.00100547	0.627	0.00171587	0.63	0.00180106	-0.288	0.161553	0.183	0.744868	0.041	0.89632	0.072	0.810583	-0.019	0.966891
4.13	glycolysis.PK	12601	bf_mxlfxxxx_0058a08.t3m.scf	At3g52990/F8J2_160 [Arabidopsis thaliana] gb_AAN31877.1_ putative pyruvate kinase [Arabidopsis thaliana] gb_AAM61526.1_ pyruvate kinase-like protein [Arabidopsis thaliana] gb_AAK56244.1_ AT3g52990/F8J2_160 [Arabidopsis thaliana] ref_NP_566976.1_ ...	gb|CAB86903	0.041	0.943007	0.025	0.977735	0.035	0.952412	-0.149	0.69507	-0.27	0.494471	-0.163	0.616768	0.435	0.409215	0.071	0.866285	0.093	0.826496	-0.528	0.109974
4.13	glycolysis.PK	1645	MICRO.122.C2	At3g52990/F8J2_160 [Arabidopsis thaliana] gb_AAN31877.1_ putative pyruvate kinase [Arabidopsis thaliana] gb_AAM61526.1_ pyruvate kinase-like protein [Arabidopsis thaliana] gb_AAK56244.1_ AT3g52990/F8J2_160 [Arabidopsis thaliana] ref_NP_566976.1_ ...	gb|CAB86903	0.794	0.211795	0.973	0.123854	0.464	0.51194	1.462	0.0046711	1.255	0.0207248	-0.69	0.190464	-0.357	0.833349	0.89	0.112386	1.213	0.0297682	0.138	0.888656
4.13	glycolysis.PK	1645	MICRO.3923.C1	At3g52990/F8J2_160 [Arabidopsis thaliana] gb_AAN31877.1_ putative pyruvate kinase [Arabidopsis thaliana] gb_AAM61526.1_ pyruvate kinase-like protein [Arabidopsis thaliana] gb_AAK56244.1_ AT3g52990/F8J2_160 [Arabidopsis thaliana] ref_NP_566976.1_ ...	gb|AAN46773	-0.088	0.665503	-0.01	0.982356	0.067	0.755586	0.072	0.685623	0.125	0.499225	-0.228	0.0778553	0.072	0.877168	-0.286	0.037827	-0.087	0.611728	0.079	0.70931
4.14	glycolysis.PEPCase	8406	MICRO.10606.C2	phosphoenolpyruvate carboxylase kinase 2 [Lycopersicon esculentum] gb_AAO32318.1_ phosphoenolpyruvate carboxylase kinase 2 [Lycopersicon esculentum]	gb|AAO32075	2.115	0.0365927	0.502	0.794602	0.945	0.432432	-0.355	0.787313	-1.385	0.212767	-1.457	0.111297	0.01	0.998544	-1.513	0.130845	-0.877	0.420717	-1.265	0.273055
4.14	glycolysis.PEPCase	8406	bf_mxlfxxxx_0071c09.t3m.scf	phosphoenolpyruvate carboxylase kinase [Flaveria trinervia]	gb|AAQ10031	0.529	0.631063	0.757	0.519041	-0.716	0.458804	-0.928	0.26879	-2.149	0.0032741	0.049	0.961617	-1.003	0.491068	-0.583	0.522951	-0.984	0.228475	0.456	0.693065
4.14	glycolysis.PEPCase	6302	MICRO.712.C30	PEPC kinase 1b [Solanum tuberosum] gb_AAQ10029.1_ PEPC kinase 1b [Solanum tuberosum]	gb|AAQ10031	-0.563	0.516888	1.183	0.1094	-1.969	0.00165801	-0.136	0.887121	-1.31	0.04835	-0.413	0.55342	-1.386	0.125698	-1.129	0.0858644	-0.712	0.31179	0.545	0.533492
4.14	glycolysis.PEPCase	8038	cSTS18M7TH	ppc2 [Solanum tuberosum]	gb|CAA09807	-0.152	0.695361	-0.036	0.961976	-0.055	0.907211	0.064	0.86649	-0.02	0.97018	0.059	0.852799	0.068	0.948968	0.488	0.0627599	0.104	0.769923	0.154	0.695254
4.14	glycolysis.PEPCase	6312	MICRO.712.C35	PEPC kinase 1a [Solanum tuberosum] gb_AAN76811.1_ PEP carboxylase kinase [Solanum tuberosum]	gb|AAQ10030	0.171	0.505206	0.027	0.960471	0.005	0.989579	0.055	0.838862	-0.061	0.859608	-0.22	0.241909	-0.175	0.714988	-0.058	0.829802	-0.175	0.417831	-0.534	0.00648954
4.14	glycolysis.PEPCase	6302	MICRO.712.C32	PEPC kinase 1b [Solanum tuberosum] gb_AAQ10029.1_ PEPC kinase 1b [Solanum tuberosum]	gb|AAQ10031	-0.068	0.85505	-0.142	0.719911	-0.301	0.216719	-0.269	0.252238	-0.533	0.0116191	0.152	0.506255	0.053	0.952022	0.114	0.679265	0.113	0.683315	0.133	0.679353
4.14	glycolysis.PEPCase	10019	MICRO.17.C1	phosphoenolpyruvate carboxylase 1 [Gossypium hirsutum] pir__T09846 phosphoenolpyruvate carboxylase (EC 4.1.1.31) 1 - upland cotton	gb|AAB80714	0.686	0.587118	-0.529	0.759973	-0.388	0.789163	-1.522	0.103074	-1.838	0.0482824	0.479	0.632621	-0.535	0.852375	-1.783	0.04897	-0.994	0.314339	0.205	0.902823
4.14	glycolysis.PEPCase	8406	bf_arrayxxx_0082f02.t7m.scf	phosphoenolpyruvate carboxylase kinase 2 [Lycopersicon esculentum] gb_AAO32318.1_ phosphoenolpyruvate carboxylase kinase 2 [Lycopersicon esculentum]	gb|AAO32075	1.559	0.0364222	0.178	0.9199	0.426	0.681554	-0.711	0.378724	-1.448	0.0483953	-0.719	0.312785	-0.137	0.965587	-1.117	0.129757	-0.825	0.284315	-0.814	0.357122
4.14	glycolysis.PEPCase	6312	MICRO.712.C31	PEPC kinase 1a [Solanum tuberosum] gb_AAN76811.1_ PEP carboxylase kinase [Solanum tuberosum]	gb|AAQ10030	0.72	0.558647	0.271	0.897327	-0.482	0.720109	-0.894	0.377607	-2.569	0.00242667	-0.642	0.497353	-0.863	0.684725	-0.786	0.4448	-0.947	0.336269	0.232	0.884952
