# Supplementary material for: Bimodal dynamics of primary metabolism-related responses in tolerant potato-Potato virus Y interaction
Source: BMC Genomics. 2015 Sep 19;16(1):716. doi: 10.1186/s12864-015-1925-2 (PMC4575446; doi:10.1186/s12864-015-1925-2)
Supplement: Additional file 6: — Gas exchange and fluorescence measurement. Photosynthetic parameters have been measured for both genotypes (NT-Désirée and NahG-Désirée) as described in methods section. Potato leaves were either mock- or virus-treated and analyzed at 0, 0.13, 1, 3, 4, 5, 7, 8 and 11 dpi for each of the measured leaves. Obtained results for following parameters are listed in the table: Pn- net photosynthetic rate, SPAD-chlorophyll content, Fv’/Fm’- actual photochemical efficiency, Fv/Fm- potential photochemical activity, ETR- electron transport rate, Cond- Stomatal Conductivity, Transp- transpiration. Leaf number: three bottom leaves have been inoculated and numbered from 1 to 3 (1-the bottom most inoculated leave, 3-the upper most inoculated leave) (XLSX 39 kb) [file 12864_2015_1925_MOESM6_ESM.xlsx]

## Sheet: Photosynthesis
Additional file 4: Gas exchange and fluorescence measurement.
DPI	Treatment	Genotype	Plant number	leaf number	Pn	SPAD	Fv'/Fm'	Fv/Fm	ETR	Cond	Transp
0	MOCK	NahG	1	2	6.18	36.4	0.78	0.676	40.74	0.09	0.66
0	MOCK	NahG	1	3	6.85	38.2	0.78	0.743	40.74	0.09	0.63
0	MOCK	NahG	2	2	6.68	37.3	0.77	0.682	40.38	0.18	1.24
0	MOCK	NahG	2	3	5.23	40.6	0.77	0.689	40.19	0.2	1.14
0	MOCK	NahG	3	2	6.76	41.2	0.78	0.653	40.3	0.14	0.88
0	MOCK	NahG	3	3	6.08	46.3	0.77	0.691	40.02	0.14	0.92
0	MOCK	NahG	4	2	6.53	40.5	0.78	0.732	40.64	0.07	0.48
0	MOCK	NahG	4	3	6.12	44.5	0.77	0.706	40.29	0.11	0.74
0	MOCK	NahG	5	2	6.17	45.5	0.77	0.713	39.16	0.11	0.76
0	MOCK	NahG	5	3	6.25	47.2	0.77	0.73	39.89	0.16	1.13
0	MOCK	NahG	6	2	6.49	37.4	0.78	0.626	40.15	0.08	0.61
0	MOCK	NahG	6	3	6.2	38.1	0.78	0.715	40.02	0.1	0.76
0	MOCK	NT	1	1	6.49	42.2	0.78	0.716	40.1	0.08	0.57
0	MOCK	NT	1	3	6.48	46.8	0.77	0.71	40.24	0.12	0.78
0	MOCK	NT	2	2	6.17	42.5	0.77	0.661	39.99	0.09	0.62
0	MOCK	NT	2	3	5.95	45.2	0.77	0.739	39.39	0.11	0.74
0	MOCK	NT	3	2	6.52	44.6	0.77	0.725	40.27	0.1	0.62
0	MOCK	NT	3	3	5.45	44.5	0.76	0.721	39.73	0.13	0.76
0	MOCK	NT	4	2	6.33	43.5	0.78	0.683	39.99	0.04	0.26
0	MOCK	NT	4	3	6.25	43	0.77	0.684	39.62	0.12	0.76
0	MOCK	NT	5	2	6.69	34.3	0.78	0.733	39.91	0.06	0.42
0	MOCK	NT	5	3	6.56	35.9	0.78	0.687	39.9	0.09	0.62
0	MOCK	NT	6	2	5.99	46	0.77	0.735	40.53	0.04	0.28
0	MOCK	NT	6	3	6.06	46.7	0.76	0.726	40.47	0.08	0.54
0	PVY	NahG	1	2	7.48	39.1	0.78	0.693	40.32	0.16	0.95
0	PVY	NahG	1	2	6.74	40.9	0.78	0.665	40.2	0.09	0.5
0	PVY	NahG	2	2	6.3	35.6	0.77	0.678	39.81	0.01	0.08
0	PVY	NahG	2	3	6.57	38.4	0.77	0.669	40.37	0.09	0.39
0	PVY	NahG	3	2	6.13	40.1	0.78	0.695	39.97	0.02	0.13
0	PVY	NahG	3	3	6.51	42.3	0.77	0.732	39.84	0.02	0.12
0	PVY	NahG	4	2	7.02	39.8	0.78	0.698	40.57	0.07	0.36
0	PVY	NahG	4	3	6.15	38.7	0.77	0.724	40.7	0.12	0.6
0	PVY	NahG	5	2	6.68	37.3	0.78	0.724	40.58	0.01	0.07
0	PVY	NahG	5	3	6.71	39	0.78	0.673	40.9	0.04	0.24
0	PVY	NahG	5	3	6.88		0.77		40.24	0.06	0.33
0	PVY	NahG	6	2	6.17	34.3	0.78	0.668	38.66	0	-0.01
0	PVY	NahG	6	3	6.02	39.2	0.77	0.684	40.11	0.05	0.25
0	PVY	NT	1	2	6.24	45.4	0.78	0.745	40.96	0.03	0.14
0	PVY	NT	1	3	6.39	47.8	0.77	0.727	41.15	0.04	0.22
0	PVY	NT	1	3	6.31		0.77		39.97	0.03	0.17
0	PVY	NT	2	2	6.87	44.7	0.78	0.765	40.89	0.02	0.1
0	PVY	NT	2	3	6.97	48.3	0.77	0.756	40.8	0.04	0.21
0	PVY	NT	3	2	6.76	40.7	0.78	0.731	39.8	0.03	0.15
0	PVY	NT	3	3	6.48	38.6	0.77	0.657	38.99	-0.04	-0.23
0	PVY	NT	3	3	6.59	43.2	0.77	0.713	39.41	0.02	0.1
0	PVY	NT	3	3	6.68	46.5	0.78	0.694	40.59	0.03	0.16
0	PVY	NT	5	2	6.74	43.3	0.78	0.717	40.58	0.01	0.06
0	PVY	NT	5	3	6.97	42.8	0.77	0.713	40.28	0.05	0.25
0	PVY	NT	6	2	5.94	31.8	0.78	0.723	38.75	-0.01	-0.07
0	PVY	NT	6	3	6.94	37.8	0.77	0.721	39.91	0.03	0.16
0.13	MOCK	NT	1	2	7.85	45.7	0.77	0.698	39.7	-0.08	-0.7
0.13	MOCK	NT	1	3	7.18	46.2	0.77	0.729	40.67	-0.06	-0.5
0.13	MOCK	NT	2	2	6.8	43.4	0.77	0.687	40.37	0.16	1.11
0.13	MOCK	NT	2	3	7.12	44.5	0.77	0.718	39.84	0.26	1.47
0.13	MOCK	NT	3	2	7.48	43.5	0.77	0.652	39.92	0.28	1.57
0.13	MOCK	NT	3	3	7.55	45.1	0.76	0.679	39.68	0.51	2.75
0.13	MOCK	NT	4	2	7.7	42.7	0.77	0.693	39.97	0.5	2.8
0.13	MOCK	NT	4	3	7.36	42.8	0.77	0.725	40.27	0.29	1.69
0.13	MOCK	NT	5	2	5.85	33.2	0.77	0.729	39.27	0.19	1.14
0.13	MOCK	NT	5	3	6.85	35.8	0.77	0.698	39.69	0.09	0.66
0.13	MOCK	NT	6	2	7.02	44.3	0.76	0.757	40.38	0.03	0.27
0.13	MOCK	NT	6	3	6.89	47	0.76	0.669	40.5	0.05	0.39
0.13	MOCK	NahG	1	3	7.4	36.6	0.77	0.721	39.81	0.07	0.51
0.13	MOCK	NahG	1	2	6.73	37.4	0.78	0.713	40.26	0.06	0.46
0.13	MOCK	NahG	2	3	7.61	33	0.77	0.659	40.46	0.15	0.94
0.13	MOCK	NahG	2	2	7.34	36.9	0.77	0.72	40.06	0.14	0.91
0.13	MOCK	NahG	3	3	6.31	37.9	0.76	0.658	39.74	0.22	1.34
0.13	MOCK	NahG	3	2	7.1	39.2	0.78	0.683	39.87	0.18	1.06
0.13	MOCK	NahG	4	2	7.31	37.4	0.77	0.678	39.65	0.13	0.92
0.13	MOCK	NahG	4	3	6.4	40.3	0.77	0.692	39.71	0.16	1.11
0.13	MOCK	NahG	5	2	6.66	39.3	0.77	0.714	40.01	0.15	0.91
0.13	MOCK	NahG	5	3	7.39	39.5	0.76	0.69	39.85	0.1	0.74
0.13	MOCK	NahG	6	2	6	38.5	0.77	0.707	38.64	0.19	1.17
0.13	MOCK	NahG	6	3	6.77	39.4	0.77	0.727	40.11	0.17	1.07
0.13	PVY	NT	1	2	7.04	44.2	0.77	0.732	40.42	0.08	0.54
0.13	PVY	NT	1	3	7.1	49.1	0.77	0.699	39.53	0.05	0.35
0.13	PVY	NT	2	2	7.3	43.4	0.77	0.717	40.47	0.06	0.39
0.13	PVY	NT	2	3	8.19	47.4	0.77	0.74	40.26	0.11	0.7
0.13	PVY	NT	3	2	7.41	38.8	0.78	0.671	39.88	0.13	0.71
0.13	PVY	NT	3	3	6.62	36.5	0.78	0.691	39.75	0.06	0.4
0.13	PVY	NT	4	2	7.45	42.5	0.78	0.67	39.37	0.07	0.48
0.13	PVY	NT	4	3	7.13	45.4	0.77	0.731	40.06	0.12	0.74
0.13	PVY	NT	5	2	7.1	39.4	0.77	0.722	40.22	0.08	0.52
0.13	PVY	NT	5	3	6.58	42.4	0.77	0.709	40.15	0.13	0.8
0.13	PVY	NT	6	2	5.54	37.7	0.77	0.698	38.4	0.19	1.05
0.13	PVY	NT	6	3	6.98	38.5	0.77	0.7	39.49	0.12	0.78
0.13	PVY	NahG	1	2	6.79	35.7	0.78	0.689	38.39	0.07	0.45
0.13	PVY	NahG	1	3	6.75	38.7	0.77	0.696	39.81	0.11	0.68
0.13	PVY	NahG	2	2	3.26	34.1	0.77	0.688	38.96	0.02	0.17
0.13	PVY	NahG	2	3	6.74	37.3	0.76	0.713	39.32	0.08	0.49
0.13	PVY	NahG	3	2	6.8	35.8	0.78	0.679	39.62	0.06	0.4
0.13	PVY	NahG	3	3	7.07	36.3	0.77	0.688	40.01	0.02	0.15
0.13	PVY	NahG	4	2	6.85	33.8	0.78	0.687	40	0.17	1.05
0.13	PVY	NahG	4	3	6.36	36.7	0.77	0.705	40.08	0.19	1.12
0.13	PVY	NahG	5	2	5.6	35.5	0.78	0.665	39.69	0.09	0.61
0.13	PVY	NahG	5	3	6.38	38.9	0.77	0.713	40.06	0.06	0.43
0.13	PVY	NahG	6	2	5.46	38.3	0.78	0.721	38.59	0.15	0.95
0.13	PVY	NahG	6	3	6.39	40.1	0.77	0.686	39.72	0.1	0.71
1	MOCK	NT	1	2	7.4	39.3	0.77	0.665	40.41	0.16	1.14
1	MOCK	NT	1	3	7.3		0.77		40.65	0.12	0.91
1	MOCK	NT	2	2	7.5		0.77		40.6	0.19	1.31
1	MOCK	NT	2	3	6.8	44.5	0.77	0.655	40.46	0.12	0.96
1	MOCK	NT	3	2	6.71	40.7	0.77	0.618	39.79	0.2	1.4
1	MOCK	NT	3	3	6.29	42	0.77	0.661	40.53	0.21	1.49
1	MOCK	NT	4	2	6.35	41.8	0.78	0.7	40.07	0.1	0.9
1	MOCK	NT	4	3	6.23	40.8	0.77	0.709	40.68	0.13	1.06
1	MOCK	NT	5	2	5.04	29.2	0.77	0.722	38.97	0.14	1.12
1	MOCK	NT	5	3	5.5	36.3	0.77	0.661	39.62	0.15	1.25
1	MOCK	NT	6	2	6.02	42.9	0.77	0.684	40.61	0.02	0.19
1	MOCK	NT	6	3	6.08	45.8	0.77	0.707	40.77	0.07	0.62
1	MOCK	NahG	1	2	6.66	35.3	0.78	0.748	39.44	0.09	0.72
1	MOCK	NahG	2	2	6.23	34	0.77	0.63	40.19	0.22	1.62
1	MOCK	NahG	2	3	6.11	37.4	0.77	0.665	39.9	0.24	1.74
1	MOCK	NahG	3	2	6.59	42.3	0.77	0.7	39.21	0.12	0.91
1	MOCK	NahG	3	3	6.84	44.9	0.77	0.63	39.96	0.12	0.91
1	MOCK	NahG	4	2	6.46	38.1	0.78	0.677	40.12	0.04	0.33
1	MOCK	NahG	4	3	7.19	43.7	0.77	0.69	40.23	0.16	1.12
1	MOCK	NahG	5	2	6.8	43.9	0.77	0.647	40.38	0.11	0.82
1	MOCK	NahG	5	3	6.96	43.6	0.77	0.65	40.32	0.12	0.96
1	MOCK	NahG	6	2	5.83	34.1	0.77	0.65	39.63	0.09	0.71
1	MOCK	NahG	6	3	6.17	39.3	0.77	0.686	39.99	0.15	1.22
1	PVY	NT	1	2	6.7	42.8	0.78	0.673	40.76	0.19	1.24
1	PVY	NT	1	3	6.72	47.5	0.77	0.683	40.19	0.17	1.14
1	PVY	NT	2	2	6.16	43.6	0.78	0.666	38.7	0.09	0.65
1	PVY	NT	2	3	6.54	46.7	0.77	0.695	40.45	0.14	0.97
1	PVY	NT	3	2	6.25	35.6	0.78	0.67	39.96	0.19	1.16
1	PVY	NT	3	3	5.7	38.3	0.77	0.667	37.98	0.07	0.54
1	PVY	NT	4	2	6.62	41	0.78	0.614	39.91	0.1	0.76
1	PVY	NT	4	3	5.76	46.5	0.77	0.672	40.24	0.15	0.99
1	PVY	NT	5	2	5.22	39.7	0.77	0.651	37.79	0.2	1.33
1	PVY	NT	5	3	6.1	41.8	0.77	0.664	40.24	0.17	1.07
1	PVY	NT	6	2	3.89	29.8	0.76	0.781	37.27	0.08	0.56
1	PVY	NT	6	3	5.73	36.4	0.77	0.666	40.18	0.11	0.76
1	PVY	NahG	1	2	5.02	38.5	0.76	0.661	36.21	0.04	0.27
1	PVY	NahG	1	3	6.09	38.8	0.78	0.679	39.93	0.1	0.66
1	PVY	NahG	2	2	4.42	32.7	0.77	0.653	39.18	0.03	0.23
1	PVY	NahG	2	3	5.68	37.1	0.77	0.677	40.15	0.07	0.51
1	PVY	NahG	3	2	5.73	39.6	0.78	0.666	39.88	0.07	0.55
1	PVY	NahG	3	3	5.72	43	0.77	0.678	39.83	0.07	0.56
1	PVY	NahG	4	2	5.81	36.4	0.78	0.677	40.05	0.16	1.1
1	PVY	NahG	4	3	5.93	39.3	0.77	0.707	39.97	0.15	1.03
1	PVY	NahG	5	2	5.1	34.6	0.78	0.68	39.79	0.09	0.65
1	PVY	NahG	5	3	5.68	38	0.77	0.664	40.3	0.18	1.22
1	PVY	NahG	6	2	5.43	32.9	0.78	0.653	39.39	0.09	0.65
1	PVY	NahG	6	3	5.21	39.4	0.77	0.666	39.56	0.13	0.94
3	PVY	NT	1	2	6.58	41.7	0.77	0.707		0.09	0.76
3	PVY	NT	1	3	6.99	44.6	0.76	0.714		0.14	1.22
3	PVY	NT	2	2	6.49	35.9	0.78	0.734		0.06	0.56
3	PVY	NT	2	3	7.1	39.9	0.77	0.728		0.12	1.09
3	PVY	NT	3	2	7.15	34	0.77	0.671		0.19	1.48
3	PVY	NT	3	3	7	36.1	0.77	0.686		0.1	0.99
3	PVY	NT	4	2	6.79	39.3	0.77	0.714		0.14	1.26
3	PVY	NT	4	3	7.04	44.4	0.77	0.717		0.18	1.46
3	PVY	NT	5	2	4.82	40.1	0.75	0.673		0.05	0.47
3	PVY	NT	5	3	6.65	39.3	0.77	0.733		0.11	1.06
3	PVY	NahG	6	2	6.71	32.3	0.78	0.676		0.09	0.89
3	PVY	NahG	6	3	6.88	38.2	0.77	0.676		0.15	1.31
3	PVY	NahG	5	2	6.51	34.8	0.76	0.68		0.12	1.14
3	PVY	NahG	5	3	6.34	35.7	0.77	0.716		0.07	0.75
3	PVY	NahG	4	2	6.33	35.3	0.78	0.706		0.06	0.63
3	PVY	NahG	4	3	7.05	36.7	0.76	0.679		0.21	1.89
3	PVY	NahG	3	2	6.38	40.3	0.78	0.68		0.06	0.64
3	PVY	NahG	3	3	7.17	43.5	0.78	0.659		0.12	1.17
3	PVY	NahG	2	2	3.54	31.1	0.74	0.635		0.02	0.23
3	PVY	NahG	2	3	3.69		0.77	0.714		0.02	0.19
3	PVY	NahG	1	2	5.92	35.9	0.76	0.746		0.06	0.67
3	PVY	NahG	1	3	7.16	37.6	0.77	0.689		0.14	1.37
3	MOCK	NT	6	2	6.41	40.2	0.77	0.748		0.04	0.33
3	MOCK	NT	6	2	6.97	42.6	0.77	0.715		0.08	0.71
3	MOCK	NT	6	2	7.24		0.76	0.74		0.09	0.75
3	MOCK	NT	5	2	4.28	31.3	0.73	0.658		0.14	1.1
3	MOCK	NT	5	3	7.04	34.2	0.76	0.674		0.17	1.39
3	MOCK	NT	4	2	7.57	41.7	0.77	0.71		0.12	1
3	MOCK	NT	4	3	6.77	41.4	0.77	0.707		0.11	0.91
3	MOCK	NT	3	2	6.59	39.6	0.77	0.739		0.07	0.59
3	MOCK	NT	3	3	7.07	44.5	0.77	0.676		0.24	1.63
3	MOCK	NT	2	2	5.02	40.9	0.74	0.657		0.1	0.84
3	MOCK	NT	2	3	7.09	43.6	0.77	0.688		0.13	1.08
3	MOCK	NT	1	2	6.16	34.7	0.77	0.721		0.15	1.23
3	MOCK	NT	1	3	6.37	43.5	0.76	0.715		0.15	1.21
3	MOCK	NahG	6	2	5.69	32.4	0.77	0.692		0.08	0.72
3	MOCK	NahG	6	3	7.09	40.2	0.77	0.702		0.13	1.04
3	MOCK	NahG	5	2	7.11	41.4	0.77	0.69		0.1	0.85
3	MOCK	NahG	5	3	7.64	46.5	0.77	0.69		0.11	0.91
3	MOCK	NahG	4	2	7.45	33.1	0.77	0.695		0.16	1.19
3	MOCK	NahG	4	3	7.05	43.3	0.77	0.625		0.1	0.82
3	MOCK	NahG	3	2	4.43	29.6	0.74	0.59		0.05	0.39
3	MOCK	NahG	3	3	7.21	44	0.77	0.713		0.12	0.92
3	MOCK	NahG	2	2	7.24	34.5	0.77	0.672		0.13	1.03
3	MOCK	NahG	2	3	6.91	38.1	0.76	0.713		0.22	1.56
4	MOCK	NT	1	2	6.4	35.6	0.77		40.43	0.22	2.35
4	MOCK	NT	1	3	6.79	42.5	0.77		41.27	0.16	1.7
4	MOCK	NT	2	2	6.54	39.8	0.76		39.53	0.18	1.88
4	MOCK	NT	2	3	6.88	41	0.77		40.86	0.17	1.9
4	MOCK	NT	3	2	6.55	39.6	0.77		40.77	0.19	1.93
4	MOCK	NT	3	3	6.63	41.6	0.78		41.09	0.19	2.09
4	MOCK	NT	4	2	6.42	41.6	0.77		41.03	0.09	1.1
4	MOCK	NT	4	3	6.35	41.2	0.77		41.15	0.19	1.99
4	MOCK	NT	5	2	4.86	26.6	0.75		36.49	0.12	1.41
4	MOCK	NT	5	3	5.77	32.4	0.78		40.51	0.15	1.65
4	MOCK	NT	6	2	6.32	39.7	0.77		41.32	0.1	1.16
4	MOCK	NT	6	3	6.28	43.6	0.77		41.19	0.11	1.28
4	MOCK	NahG	1	1	1.21	32.8	0.67		30.93	0	0.03
4	MOCK	NahG	1	2	2.51	39.7	0.71		32.82	0.01	0.19
4	MOCK	NahG	2	2	6.6	32.6	0.78		41.04	0.17	1.81
4	MOCK	NahG	2	3	6.88	37.5	0.77		40.72	0.11	1.38
4	MOCK	NahG	3	2	5.12	34.5	0.76		36.94	0.08	0.92
4	MOCK	NahG	3	3	6.76	43.6	0.77		41.38	0.15	1.69
4	MOCK	NahG	4	2	3.72	33	0.75		33.49	0.03	0.44
4	MOCK	NahG	4	3	7.19	41.9	0.77		42.17	0.2	2.11
4	MOCK	NahG	5	2	6.18	40.3	0.77		42.16	0.18	1.91
4	MOCK	NahG	5	3	6.45	41.1	0.77		41.12	0.18	1.96
4	MOCK	NahG	6	2	5.52	30.3	0.77		40.54	0.17	1.81
4	MOCK	NahG	6	3	5.89	32.6	0.77		41.63	0.09	1.12
4	PVY	NT	1	2	6.27	41.4	0.78		42.66	0.06	0.71
4	PVY	NT	1	3	4.67	46.9	0.77		41.47	0.01	0.14
4	PVY	NT	2	2	5.22	40.8	0.75		38.13	0.02	0.19
4	PVY	NT	2	3	7.04	44.8	0.77		41.9	0.07	0.66
4	PVY	NT	3	2	7.15	33.6	0.77		41.09	0.13	1.16
4	PVY	NT	3	3	6.81	39	0.78		40.64	0.06	0.58
4	PVY	NT	4	2	7.68	39.3	0.78		41.41	0.1	0.91
4	PVY	NT	4	3	7.67	45.5	0.76		41.52	0.11	0.99
4	PVY	NT	5	2	7.32	38.5	0.77		41.67	0.07	0.63
4	PVY	NT	5	3	7.4	40.4	0.77		41.53	0.1	0.89
4	PVY	NT	6	2	2.7	41.4	0.7		29.88	0.02	0.22
4	PVY	NT	6	3	7.7	46.9	0.77		41.1	0.1	0.93
4	PVY	NahG	1	2	3.74	34.8	0.69		31.44	0.01	0.09
4	PVY	NahG	1	3	7.66	38.3	0.78		40.68	0.06	0.57
4	PVY	NahG	2	2	5.39	30.2	0.76		39.42	0.01	0.13
4	PVY	NahG	2	3	5.9	38.1	0.77		40.74	0.02	0.17
4	PVY	NahG	3	2	7.46	38.2	0.77		38.8	0.05	0.53
4	PVY	NahG	3	3	7.83	42.9	0.78		41.31	0.05	0.56
4	PVY	NahG	4	2	6.62	38.1	0.77		38.97	0.04	0.47
4	PVY	NahG	4	3	7.9	42.7	0.77		41.72	0.1	0.95
4	PVY	NahG	5	2	4.99	33.5	0.76		36.59	0.03	0.27
4	PVY	NahG	5	3	7.02	37.1	0.77		40.46	0.04	0.4
4	PVY	NahG	6	2	7.33	35.5	0.78		40.58	0.05	0.54
4	PVY	NahG	6	3	7.63	35.2	0.77		40.85	0.11	1.03
5	MOCK	NT	1	2	6.97	35	0.77	0.708	42.07	0.16	1.75
5	MOCK	NT	1	3	6.36	42.8	0.77	0.687	42.43	0.27	2.45
5	MOCK	NT	2	2	6.58	39.9	0.77	0.6	42.28	0.28	2.71
5	MOCK	NT	2	3	6.28	39.3	0.78	0.652	42	0.15	1.6
5	MOCK	NT	3	2	5.9	40.5	0.78	0.61	42.14	0.19	2.03
5	MOCK	NT	3	3	6.92	41.9	0.78	0.679	42.66	0.24	2.41
5	MOCK	NT	4	2	5.98	40.1	0.76	0.632	42.17	0.2	2.06
5	MOCK	NT	4	3	5.36	41.1	0.76	0.681	42.6	0.17	1.84
5	MOCK	NT	5	2	3.09	18.7	0.76	0.621	35.51	0.06	0.82
5	MOCK	NT	5	3	5.13	33.6	0.78	0.643	42.13	0.2	2.05
5	MOCK	NT	6	2	5.3	38.7	0.77	0.698	42.46	0.09	1.12
5	MOCK	NT	6	3	5.25	43.6	0.77	0.718	42.84	0.11	1.32
5	MOCK	NahG	1	2	3.87	40.9	0.77	0.682	39.79	0.04	0.57
5	MOCK	NahG	2	2	5.21	31.7	0.76	0.615	40.51	0.2	2.04
5	MOCK	NahG	2	3	5.32	35.9	0.78	0.648	42.03	0.14	1.53
5	MOCK	NahG	3	2	4.46	33.1	0.76	0.628	40.07	0.13	1.47
5	MOCK	NahG	3	3	5.71	44.2	0.77	0.66	42.42	0.2	2.09
5	MOCK	NahG	4	2	2.88	31.3	0.72	0.714	34.46	0.03	0.42
5	MOCK	NahG	4	3	5.61	41.1	0.78	0.653	42.48	0.16	1.7
5	MOCK	NahG	5	2	5.04	39.3	0.77	0.707	42.3	0.24	2.31
5	MOCK	NahG	5	3	5.42	42.2	0.77	0.673	40.81	0.11	1.27
5	MOCK	NahG	6	2	3.99	30.7	0.76	0.719	36.61	0.1	1.21
5	MOCK	NahG	6	3	4.36	39.3	0.77	0.732	42.37	0.14	1.48
5	PVY	NT	1	2	5.44	41.7	0.78	0.679	42.97	0.11	1.2
5	PVY	NT	1	3	0.83	44.4	0.74	0.7	37.9	0.01	0.08
5	PVY	NT	2	2	1.25	37.5	0.72	0.727	37.08	0.01	0.09
5	PVY	NT	2	3	4.48	42.5	0.77	0.684	42.37	0.04	0.47
5	PVY	NT	3	2	1.48	34.4	0.74	0.673	36.72	0.01	0.08
5	PVY	NT	3	3	2.91	37.6	0.76	0.707	38.93	0.01	0.16
5	PVY	NT	4	2	4.99	38.8	0.76	0.674	41.87	0.06	0.64
5	PVY	NT	4	3	4.94	43.4	0.77	0.733	42.91	0.04	0.46
5	PVY	NT	5	2	2.18	34.9	0.67	0.665	29.4	0.01	0.15
5	PVY	NT	5	3	5.14	41.1	0.77	0.705	41.99	0.05	0.52
5	PVY	NT	6	2	0.7	19.6	0.68	0.675	27.82	0.01	0.14
5	PVY	NT	6	3	4.42	30.1	0.76	0.634	39.7	0.06	0.66
5	PVY	NahG	1	2	1.93	32.7	0.69	0.718	32.38	0.01	0.1
5	PVY	NahG	1	3	4.17	36.9	0.77	0.656	39.69	0.03	0.37
5	PVY	NahG	2	2	0.95	29	0.72	0.653	36.39	0.01	0.08
5	PVY	NahG	2	3	3.92	37	0.77	0.74	42.19	0.04	0.46
5	PVY	NahG	3	2	2.69	35	0.77	0.654	40.76	0.01	0.11
5	PVY	NahG	3	3	3.23	42	0.76	0.695	41.22	0.01	0.16
5	PVY	NahG	4	2	3.22	28.2	0.76	0.706	39.72	0.03	0.3
5	PVY	NahG	4	3	5.48	36.9	0.77	0.689	42.92	0.07	0.76
5	PVY	NahG	5	2	3.92	32.1	0.76	0.69	39.03	0.03	0.33
5	PVY	NahG	5	3	3.11	37	0.76	0.714	40.31	0.03	0.38
5	PVY	NahG	6	2	1.76	32.5	0.71	0.658	35.26	0.01	0.16
5	PVY	NahG	6	3	4.43	34.8	0.77	0.674	41.8	0.03	0.34
7	MOCK	NT	1	2	6.15	33.7	0.76	0.684	40.73	0.12	1.34
7	MOCK	NT	1	3	6.23	40.1	0.76	0.669	42.06	0.18	1.79
7	mock	NT	2	2	5.7	37.4	0.76	0.688	36.75	0.11	1.25
7	mock	NT	2	3	6.21	39.6	0.77	0.671	40.93	0.11	1.29
7	mock	NT	3	2	7.39	38.2	0.77	0.662	41.98	0.21	2.12
7	mock	NT	3	3	7.06	40.9	0.78	0.698	42.65	0.2	1.99
7	mock	NT	4	2	5.67	59	0.77	0.675	41.48	0.1	1.16
7	mock	NT	4	3	6.01	40.1	0.77	0.677	42.56	0.14	1.55
7	mock	NT	5	3	5.04	32.2	0.78	0.619	38.65	0.19	2.08
7	mock	NT	6	2	6.29	38.2	0.77	0.671	42.17	0.11	1.27
7	mock	NT	6	3	5.7	42.3	0.77	0.691	42.02	0.14	1.49
7	mock	NahG	1	2	4.71	31.6	0.74	0.65	35.73	0.06	0.74
7	mock	NahG	1	3	6.59	34.2	0.78	0.67	41.78	0.1	1.08
7	mock	NahG	2	2	5.91	31.7	0.77	0.655	39.73	0.19	1.95
7	mock	NahG	2	3	6.02	38.3	0.78	0.644	42.08	0.21	2.07
7	mock	NahG	3	2	5.63	35.6	0.77	0.692	40.39	0.11	1.23
7	mock	NahG	3	3	6.06	41.8	0.78	0.65	41.75	0.13	1.43
7	mock	NahG	4	2	4.7	40.6	0.72	0.722	35.05	0.04	0.54
7	mock	NahG	4	3	6.61	42.1	0.77	0.663	42.06	0.2	2.09
7	mock	NahG	5	2	5.67	38.3	0.75	0.654	37.7	0.07	0.86
7	mock	NahG	5	3	6.82	41.1	0.77	0.619	42.25	0.2	2.11
7	mock	NahG	6	2	3.76	30.8	0.72	0.643	33.24	0.04	0.5
7	mock	NahG	6	3	5.78	38.6	0.76	0.678	41.17	0.14	1.57
7	PVY	NT	1	2	4.89	41.7	0.76	0.72	38.37	0.03	0.34
7	PVY	NT	1	3	4.68	43.4	0.76	0.722	38.13	0.02	0.23
7	PVY	NT	2	2	3.61	39.1	0.7	0.717	32.6	0.01	0.17
7	PVY	NT	2	3	6.5	41.7	0.77	0.685	41.41	0.05	0.56
7	PVY	NT	3	2	5.59	34.6	0.77	0.722	40.3	0.05	0.52
7	PVY	NT	3	3	6.35	35.9	0.77	0.716	40.19	0.09	0.95
7	PVY	NT	4	2	6.29	37.1	0.77	0.683	41.26	0.04	0.43
7	PVY	NT	4	3	7.08	43.9	0.77	0.684	41.83	0.04	0.46
7	PVY	NT	5	2	5.56	31.1	0.76	0.66	38.67	0.05	0.52
7	PVY	NT	5	3	6.58	38.9	0.77	0.661	41.74	0.06	0.64
7	PVY	NT	6	3	5.91	30.9	0.78	0.682	42.09	0.08	0.89
7	PVY	NahG	1	2	2.43	37.6	0.7	0.729	26.03	0.02	0.24
7	PVY	NahG	1	3	4.49	37.7	0.76	0.714	38.21	0.02	0.26
7	PVY	NahG	2	2	5.48	27.7	0.77	0.613	38.54	0.05	0.54
7	PVY	NahG	2	3	6.88	34.1	0.77	0.711	42.12	0.12	1.33
7	PVY	NahG	3	2	6.11	32.5	0.78	0.674	40.95	0.05	0.56
7	PVY	NahG	3	3	6.67	40.7	0.78	0.652	42.33	0.12	1.2
7	PVY	NahG	4	2	5.11	36	0.77	0.663	40.9	0.03	0.32
7	PVY	NahG	4	3	6.99	37.7	0.77	0.662	42.38	0.05	0.62
7	PVY	NahG	5	2	2.08	29.6	0.67	0.641	26.71	0.02	0.24
7	PVY	NahG	5	3	2.71	34.8	0.7	0.684	35.19	0.03	0.3
7	PVY	NahG	6	2	3.14	30.8	0.72	0.687	34.2	0.02	0.22
7	PVY	NahG	6	3	6.68	34.5	0.78	0.706	42.02	0.07	0.75
8	mock	NT	1	3	8.54	41.7	0.76	0.649	42.17	0.16	1.66
8	mock	NT	2	3	8.28	35.7	0.77	0.676	40.88	0.24	2.25
8	mock	NT	3	3	7.3	38.5	0.78	0.67	42.79	0.24	2.26
8	mock	NT	4	3	7.04	36.8	0.76	0.638	41.88	0.14	1.51
8	mock	NT	5	3	5.54	32.4	0.74	0.712	35.61	0.08	0.89
8	mock	NT	6	3	7.72	41.9	0.77	0.703	42.45	0.16	1.68
8	mock	NahG	1	3	7.08	33.3	0.78	0.731	41.42	0.07	0.83
8	mock	NahG	2	3	6.99	35.7	0.78	0.65	41.9	0.24	2.29
8	mock	NahG	3	3	7.33	41.1	0.78	0.658	42.43	0.13	1.48
8	mock	NahG	4	3	7.58	41.9	0.78	0.648	42.09	0.15	1.58
8	mock	NahG	5	3	6.87	39.9	0.78	0.659	42.26	0.12	1.35
8	mock	NahG	6	3	6.83	39.7	0.77	0.668	40.82	0.06	0.71
8	PVY	NT	1	3	6.55		0.77		39.98	0.06	0.65
8	PVY	NT	2	3	7.27	37.7	0.77	0.681	42.34	0.17	1.56
8	PVY	NT	3	3	5.82	32.6	0.78	0.636	38.05	0.04	0.44
8	PVY	NT	4	3	4.95	41.1	0.77	0.725	40.51	0.02	0.2
8	PVY	NT	5	3	5.92	37.5	0.77	0.596	41.34	0.08	0.68
8	PVY	NT	6	3	6.63	30.4	0.78	0.65	41.63	0.07	0.68
8	PVY	NahG	1	3	3.3	35.9	0.7	0.685	31.26	0.01	0.12
8	PVY	NahG	2	3	6.03	31.3	0.77	0.682	39.39	0.05	0.48
8	PVY	NahG	3	3	7.11	39.7	0.78	0.67	42.2	0.09	0.79
8	PVY	NahG	4	3	6.64	34.9	0.77	0.661	42.23	0.05	0.47
8	PVY	NahG	5	3	2.12	25.5	0.62	0.662	24.1	0.03	0.33
8	PVY	NahG	6	3	6.58	35.3	0.77	0.676	40.16	0.05	0.52
11	mock	NT	1	3	6.52	37.8	0.77	0.711	40.96	0.04	0.52
11	mock	NT	2	3	7.56	40.1	0.77	0.688	41.46	0.18	1.87
11	mock	NT	3	3	6.89	35.6	0.77	0.692	41.58	0.13	1.51
11	mock	NT	4	3	5.7	40	0.76	0.673	38.09	0.03	0.43
11	mock	NT	5	3	5.24	29.7	0.77	0.666	34.66	0.06	0.84
11	mock	NT	6	3	5.57	37.2	0.77	0.705	42.13	0.05	0.69
11	mock	NahG	1	3	5.34	34.9	0.77	0.697	40.57	0.04	0.6
11	mock	NahG	2	3	6.39	35.2	0.78	0.634	42.43	0.08	1.04
11	mock	NahG	3	3	6.88	39	0.77	0.69	42.42	0.12	1.4
11	mock	NahG	4	3	5.97	37.5	0.77	0.716	40.68	0.07	0.87
11	mock	NahG	5	3	3.07	24.4	0.72	0.623	29.02	0.06	0.81
11	mock	NahG	6	3	5.53	34.9	0.77	0.672	41.53	0.06	0.73
11	PVY	NT	1	3	3.93	36.8	0.77	0.725	41.14	0.01	0.18
11	PVY	NT	2	3	5.69	35.5	0.76	0.665	41.3	0.02	0.23
11	PVY	NT	3	3	1.91	28.4	0.69	0.673	27.47	0.01	0.1
11	PVY	NT	4	3	4.01	33.2	0.76	0.651	39.99	0.01	0.16
11	PVY	NT	5	3	4.78	31.2	0.75	0.65	39.27	0.03	0.29
11	PVY	NT	6	3	2.48	27.4	0.69	0.71	32.31	0.02	0.25
11	PVY	NahG	2	3	2.95	25.7	0.73	0.686	34.58	0.01	0.16
11	PVY	NahG	3	3	4.53	43.2	0.76	0.641	36.31	0.03	0.38
