# Supplementary material for: Bimodal dynamics of primary metabolism-related responses in tolerant potato-Potato virus Y interaction
Source: BMC Genomics. 2015 Sep 19;16(1):716. doi: 10.1186/s12864-015-1925-2 (PMC4575446; doi:10.1186/s12864-015-1925-2)
Supplement: Additional file 8: — Results of proteome analysis. Potato leaves from cv. Désirée (NT) and NahG-Désirée (NahG) were either virus-inoculated (PVY) or mock-inoculated (mock) and lamina was collected at 4 dpi. Leaves from two potato plants were sampled and pooled together to produce three biological replicates per treatment. LC-MS analysis was made in order to quantify protein abundance in the samples 339 identified peptides are shown in the table together with their IDs, descriptions and spectral counts for each sample (sheet’spectral count’). Results of analysis of variance (ANOVA) are shown in (sheet’ANOVA’). g: p-value between genotypes, s: p-value for interaction between treatment (PVY /mock) g*s: p-value for genotype/treatment interaction. (XLSX 97 kb) [file 12864_2015_1925_MOESM8_ESM.xlsx]

## Sheet: spectral_counts
Additional file 5: Results of proteome analysis (spectral counts).
		NT						NahG
ID	Description	mock	mock	mock	PVY	PVY	PVY	mock	mock	mock	PVY	PVY	PVY
TC194720	UniRef100_P25079 Cluster: Ribulose bisphosphate carboxylase large chain precursor; n=1; Solanum tuberosum Rep: Ribulose bisphosphate carboxylase large chain precursor - Solanum tuberosum (Potato), complete_rframe6	208	330	318	183	259	152	345	163	510	274	224	333
Sotub10g028070.1.1;PGSC0003DMP400033265	Ribulose-1 5-bisphosphate carboxylase/oxygenase activase 1 (AHRD V1 **** Q9AXG1_GOSHI); contains Interpro domain(s) IPR003959 ATPase, AAA-type, core_rframe6	220	195	171	204	151	234	173	98	187	249	213	145
Sotub02g032940.1.1;PGSC0003DMP400017746	Oxygen-evolving enhancer protein 1 of photosystem II (AHRD V1 ***- A8J0E4_CHLRE); contains Interpro domain(s) IPR002628 Photosystem II manganese-stabilizing protein PsbO_rframe6	114	120	115	151	99	123	138	44	118	139	130	85
Sotub04g008750.1.1;PGSC0003DMP400020414	Glyceraldehyde-3-phosphate dehydrogenase (AHRD V1 ***- D7UNZ5_BRARC); contains Interpro domain(s) IPR000173 Glyceraldehyde 3-phosphate dehydrogenase_rframe6	151	115	105	126	107	140	112	43	96	159	142	81
TC218359	homologue to UniRef100_A2Q5A3 Cluster: H+-transporting two-sector ATPase, alpha/beta subunit, central region; H+-transporting two-sector ATPase, delta/epsilon subunit; n=1; Medicago truncatula Rep: H+-transporting two-sector ATPase, alpha/beta subunit, central region; H+-transporting two-sector ATPase, delta/epsilon subunit - Medicago truncatula (Barrel medic), complete_rframe6	103	120	100	121	100	102	96	47	92	123	123	74
Sotub07g016970.1.1	Oxygen-evolving enhancer protein 2, chloroplastic (AHRD V1 ***- PSBP_SOLTU); contains Interpro domain(s) IPR002683 Photosystem II oxygen evolving complex protein PsbP_rframe6	76	65	73	84	70	85	86	27	87	86	88	94
PGSC0003DMP400004990;Sotub02g012180.1.1	PGSC0003DMT400007189 Protein	71	61	55	92	54	69	87	24	81	85	85	45
Sotub02g029110.1.1;PGSC0003DMP400022435;Sotub02g029160.1.1	Ribulose bisphosphate carboxylase small chain (AHRD V1 ***- A9YTZ7_SOLTU); contains Interpro domain(s) IPR000894 Ribulose bisphosphate carboxylase, small chain_rframe6	81	94	72	82	67	66	84	21	206	83	78	76
Sotub02g023000.1.1;PGSC0003DMP400037659	Oxygen-evolving enhancer protein 3 (AHRD V1 ***- Q7Y1T5_PEA); contains Interpro domain(s) IPR008797 Photosystem II oxygen evolving complex protein PsbQ_rframe6	73	64	71	99	60	77	70	28	81	80	92	46
Sotub06g018020.1.1;PGSC0003DMP400020951	Photosystem I reaction center subunit II (AHRD V1 ***- B4FAW3_MAIZE); contains Interpro domain(s) IPR003685 Photosystem I protein PsaD_rframe6	67	73	61	88	81	61	108	24	58	70	108	51
TC201354	homologue to UniRef100_O49074 Cluster: Ribulose bisphosphate carboxylase/oxygenase activase, chloroplast precursor; n=1; Solanum pennellii Rep: Ribulose bisphosphate carboxylase/oxygenase activase, chloroplast precursor - Solanum pennellii (Tomato) (Lycopersicon pennellii), partial (95%)_rframe6	73	68	57	67	50	76	57	33	62	82	70	48
Sotub01g047810.1.1;PGSC0003DMP400005640	Fructose-bisphosphate aldolase (AHRD V1 **** B0FPD8_SOLTU); contains Interpro domain(s) IPR000741 Fructose-bisphosphate aldolase, class-I_rframe6	75	80	69	90	80	87	58	26	45	96	90	26
PGSC0003DMP400038185;Sotub10g012590.1.1	PGSC0003DMT400056799 Protein	88	81	44	78	62	86	75	32	72	86	73	38
PGSC0003DMP400017652;PGSC0003DMC400017652	PGSC0003DMT400025881 Protein	85	61	30	82	53	72	57	17	58	96	81	34
PGSC0003DMP400051216;PGSC0003DMC400051216	PGSC0003DMT400075611 Protein	72	49	60	64	57	60	90	32	52	56	82	52
Sotub01g022730.1.1;PGSC0003DMP400007746	Glutamine synthetase (AHRD V1 ***- Q9FPU0_SOLTU); contains Interpro domain(s) IPR008146 Glutamine synthetase, catalytic region_rframe6	62	50	59	61	69	72	45	23	26	79	77	42
Sotub02g010010.1.1;PGSC0003DMP400021255	Fructose-bisphosphate aldolase (AHRD V1 **** Q9SXX4_NICPA); contains Interpro domain(s) IPR000741 Fructose-bisphosphate aldolase, class-I_rframe6	57	60	51	75	69	63	51	23	39	87	63	35
PGSC0003DMP400006368;Sotub02g027160.1.1	PGSC0003DMT400009192 Protein	74	70	56	81	61	66	66	17	48	70	68	54
PGSC0003DMP400041818;Sotub02g010840.1.1	PGSC0003DMT400062138 Protein	54	77	40	62	47	46	49	18	147	60	61	59
PGSC0003DMP400053311;PGSC0003DMC400053311	PGSC0003DMT400078666 Protein	63	51	34	66	39	56	52	4	48	77	63	22
Sotub08g022090.1.1;PGSC0003DMP400016435	Phosphoribulokinase/uridine kinase (AHRD V1 ***- B7KI62_CYAP7); contains Interpro domain(s) IPR006083 Phosphoribulokinase/uridine kinase_rframe6	73	64	23	70	57	57	56	1	51	74	57	27
Sotub05g025260.1.1;PGSC0003DMP400047117	Fructose-1 6-bisphosphatase class 1 (AHRD V1 ***- B9M1N3_GEOSF); contains Interpro domain(s) IPR000146 Fructose-1,6-bisphosphatase_rframe6	32	41	29	46	17	63	38	30	58	56	46	42
Sotub06g005130.1.1;PGSC0003DMP400003838	cDNA clone 002-143-C11 full insert sequence (AHRD V1 *--- B7F1B2_ORYSJ); contains Interpro domain(s) IPR016040 NAD(P)-binding domain_rframe6	58	41	24	61	24	62	49	6	39	42	38	36
Sotub01g040390.1.1;PGSC0003DMP400043144	Chaperone DnaK (AHRD V1 ***- Q1SKX2_MEDTR); contains Interpro domain(s) IPR012725 Chaperone DnaK_rframe6	48	42	22	47	32	65	30	4	18	60	38	36
Sotub03g026100.1.1;PGSC0003DMP400031700	Elongation factor Tu (AHRD V1 ***- B9GKN8_POPTR); contains Interpro domain(s) IPR004541 Translation elongation factor EFTu/EF1A, bacterial and organelle_rframe6	33	18	13	34	27	52	52	1	52	65	59	30
PGSC0003DMP400034002;Sotub03g009830.1.1	PGSC0003DMT400050381 Protein	36	67	42	54	40	44	37	22	55	50	39	47
PGSC0003DMP400053197;Sotub05g009270.1.1	PGSC0003DMT400078507 Protein	35	54	40	52	54	34	50	5	49	45	54	47
PGSC0003DMP400063871;PGSC0003DMC400063871	PGSC0003DMT400092196 Protein	42	28	22	39	26	46	52	4	52	65	47	26
Sotub02g026140.1.1;PGSC0003DMP400002845	Catalase (AHRD V1 ***- O24511_TOBAC); contains Interpro domain(s) IPR018028 Catalase related subgroup_rframe6	78	67	30	51	39	33	67	1	34	72	66	18
TC221870	homologue to UniRef100_Q5NE20 Cluster: Carbonic anhydrase; n=1; Solanum lycopersicum Rep: Carbonic anhydrase - Solanum lycopersicum (Tomato) (Lycopersicon esculentum), partial (98%)_rframe6	44	50	31	50	30	37	42	22	38	57	50	28
MICRO.4170.C4	nseq=88_rframe6	44	50	30	48	28	37	40	22	36	54	47	28
PGSC0003DMP400063724;Sotub04g035400.1.1	PGSC0003DMT400092049 Protein	42	62	46	40	42	1	44	1	43	40	50	36
TC195527	UniRef100_O81394 Cluster: Phosphoglycerate kinase; n=1; Solanum tuberosum Rep: Phosphoglycerate kinase - Solanum tuberosum (Potato), complete_rframe6	45	48	27	51	38	40	41	15	27	50	45	33
MICRO.98.C5	ABB86255: phosphoglycerate kinase precursor-like [Solanum tuberosum]_phosphoglycerate kinase precursor [Solanum tuberosum] pir__T07014 phosphoglycerate kinase (EC 2.7.2.3) precursor, chloroplast - potato_rframe6	44	46	27	50	37	40	40	16	25	49	44	33
Sotub04g011150.1.1;PGSC0003DMP400040823	14-3-3-like protein GF14 epsilon (AHRD V1 **-- 14310_ARATH); contains Interpro domain(s) IPR000308 14-3-3 protein_rframe6	36	37	32	71	26	54	36	4	3	45	49	33
TC195366	homologue to UniRef100_A7QPE5 Cluster: Chromosome chr18 scaffold_137, whole genome shotgun sequence; n=1; Vitis vinifera Rep: Chromosome chr18 scaffold_137, whole genome shotgun sequence - Vitis vinifera (Grape), partial (96%)_rframe6	45	33	21	43	31	39	36	9	30	53	45	23
Sotub10g026080.1.1;PGSC0003DMP400049086	Peroxiredoxin (AHRD V1 **-- Q9FE12_PHAVU); contains Interpro domain(s) IPR000866 Alkyl hydroperoxide reductase/ Thiol specific antioxidant/ Mal allergen_rframe6	39	32	38	47	37	40	26	15	15	55	45	25
Sotub07g017980.1.1;PGSC0003DMP400010908	Chlorophyll a-b binding protein 4, chloroplastic (AHRD V1 **** CB24_SOLLC); contains Interpro domain(s) IPR001344 Chlorophyll A-B binding protein_rframe6	30	45	30	51	45	42	28	15	21	36	39	36
Sotub09g009340.1.1;PGSC0003DMP400015694	heat shock protein (AHRD V1 ***- B2D2G5_CAPSN); contains Interpro domain(s) IPR013126 Heat shock protein 70_rframe6	27	15	11	36	18	39	27	1	24	30	31	24
Sotub06g027720.1.1	NAD-dependent epimerase/dehydratase (AHRD V1 **-- C7QWY4_CYAP0); contains Interpro domain(s) IPR016040 NAD(P)-binding domain_rframe6	42	53	1	49	37	26	23	6	26	53	47	19
Sotub06g032560.1.1;PGSC0003DMP400052971	Unknown Protein (AHRD V1)_rframe6	17	28	18	34	30	26	21	1	24	44	39	33
Sotub08g014650.1.1;PGSC0003DMP400052154	Glycine dehydrogenase P protein (AHRD V1 ***- Q6V9T1_ORYSJ); contains Interpro domain(s) IPR015421 Pyridoxal phosphate-dependent transferase, major region, subdomain 1 IPR003437 Glycine cleavage system P-protein_rframe6	38	26	27	37	21	43	24	10	20	33	29	11
TC194704	ATP synthase CF0 subunit I [Solanum tuberosum]_rframe6	19	43	29	41	30	39	10	9	29	46	39	25
Sotub12g025710.1.1;PGSC0003DMP400031028	14-3-3-like protein GF14 epsilon (AHRD V1 **-- 14310_ARATH); contains Interpro domain(s) IPR000308 14-3-3 protein_rframe6	26	30	24	47	18	45	33	4	3	35	38	27
Sotub04g028420.1.1;PGSC0003DMP400053710	L-ascorbate peroxidase (AHRD V1 ***- A8JG56_CHLRE); contains Interpro domain(s) IPR002207 Plant ascorbate peroxidase_rframe6	1	1	28	42	16	13	16	1	30	42	42	30
Sotub01g017120.1.1	Photosystem II CP47 chlorophyll apoprotein (AHRD V1 ***- D3WCE7_NEROL); contains Interpro domain(s) IPR017486 Photosystem II, PsbB_rframe6	76	22	27	27	24	28	40	6	22	24	70	30
Sotub09g018400.1.1;PGSC0003DMP400038088	Photosystem I reaction center subunit IV A (AHRD V1 *-*- B6TH55_MAIZE); contains Interpro domain(s) IPR003375 Photosystem I reaction centre subunit IV/PsaE_rframe6	23	30	24	30	12	28	21	1	21	39	28	1
PGSC0003DMP400030463;PGSC0003DMC400030463	PGSC0003DMT400044944 Protein	15	14	16	23	8	31	21	1	32	21	21	22
Sotub09g019880.1.1;PGSC0003DMP400022826	NAD-dependent epimerase/dehydratase (AHRD V1 **-- B7K7X4_CYAP7); contains Interpro domain(s) IPR016040 NAD(P)-binding domain_rframe6	39	38	15	39	24	19	15	1	11	42	33	1
Sotub11g025970.1.1	Elongation factor 1-alpha (AHRD V1 ***- Q2XTC2_SOLTU); contains Interpro domain(s) IPR004539 Translation elongation factor EF1A, eukaryotic and archaeal_rframe6	33	23	15	31	21	23	33	4	28	32	40	1
Sotub04g010110.1.1;PGSC0003DMP400048247	Triosephosphate isomerase (AHRD V1 ***- Q38JI4_SOLTU); contains Interpro domain(s) IPR000652 Triosephosphate isomerase_rframe6	9	30	15	45	26	24	24	1	9	36	36	21
PGSC0003DMC400009292;PGSC0003DMP400009292	Peptidyl-prolyl cis-trans isomerase_rframe6	18	21	18	18	24	24	27	1	5	18	18	24
Sotub02g010700.1.1;PGSC0003DMP400041832	14-3-3-like protein GF14 epsilon (AHRD V1 **-- 14310_ARATH); contains Interpro domain(s) IPR000308 14-3-3 protein_rframe6	23	21	20	41	8	33	24	4	1	24	31	12
Sotub07g016220.1.1;PGSC0003DMP400023988	Alkyl hydroperoxide reductase/ Thiol specific antioxidant/ Mal allergen (AHRD V1 **-- Q097J8_STIAD); contains Interpro domain(s) IPR000866 Alkyl hydroperoxide reductase/ Thiol specific antioxidant/ Mal allergen_rframe6	30	21	1	36	27	24	30	1	1	27	28	1
Sotub07g026130.1.1;PGSC0003DMP400060824	Polyubiquitin (AHRD V1 **-- Q653X6_ORYSJ); contains Interpro domain(s) IPR000626 Ubiquitin_rframe6	20	20	1	25	18	28	20	1	23	27	30	1
MICRO.541.C2	BAA77604: plastidic aldolase NPALDP1 [Nicotiana paniculata]_plastidic aldolase NPALDP1 [Nicotiana paniculata]_rframe6	19	20	17	25	23	21	17	8	13	30	21	12
PGSC0003DMP400000783;PGSC0003DMC400000783	PGSC0003DMT400001058 Protein	18	10	7	22	12	26	18	1	16	24	22	18
TC195151	homologue to UniRef100_Q43364 Cluster: Elongation factor TuB, chloroplast precursor; n=1; Nicotiana sylvestris Rep: Elongation factor TuB, chloroplast precursor - Nicotiana sylvestris (Wood tobacco), partial (96%)_rframe6	19	13	9	17	11	17	24	2	25	30	22	13
PGSC0003DMP400036655;Sotub02g015690.1.1	PGSC0003DMT400054480 Protein	28	18	18	33	22	23	18	4	14	20	21	18
MICRO.4618.C1	P29790: ATP synthase gamma chain, chloroplast precursor_ATP synthase (gamma subunit) [Nicotiana tabacum] sp_P29790_ATPG_TOBAC ATP synthase gamma chain, chloroplast precursor pir__PWNTG H+-transporting two-sector ATPase (EC 3.6.3.14) gamma chain precursor, chloroplast - common tobacco_rframe6	17	28	12	26	33	10	22	5	21	28	26	10
TC207060	UniRef100_P54260 Cluster: Aminomethyltransferase, mitochondrial precursor; n=1; Solanum tuberosum Rep: Aminomethyltransferase, mitochondrial precursor - Solanum tuberosum (Potato), complete_rframe6	24	26	20	22	12	20	25	7	12	20	20	17
MICRO.541.C4	nseq=24_rframe6	22	19	20	24	20	22	14	7	10	33	24	5
Sotub01g036350.1.1;PGSC0003DMP400049779	UPF0603 protein At1g54780, chloroplastic (AHRD V1 **-- U603_ARATH); contains Interpro domain(s) IPR007621 Protein of unknown function DUF477_rframe6	1	15	6	39	21	33	1	1	13	15	24	15
Sotub02g035980.1.1;PGSC0003DMP400001053	Peptidyl-prolyl cis-trans isomerase cyclophilin-type (AHRD V1 ***- A8IRU6_CHLRE); contains Interpro domain(s) IPR002130 Peptidyl-prolyl cis-trans isomerase, cyclophilin-type_rframe6	12	15	15	19	12	18	18	6	1	12	12	19
PGSC0003DMP400000951;Sotub02g036190.1.1	PGSC0003DMT400001282 Protein	1	23	11	26	15	29	1	1	7	32	17	12
MICRO.505.C2	P17614: ATP synthase subunit beta, mitochondrial precursor_ATP synthase beta subunit [Nicotiana plumbaginifolia] sp_P17614_ATP2_NICPL ATP synthase beta chain, mitochondrial precursor pir__A24355 H+-transporting two-sector ATPase (EC 3.6.3.14) beta-1 chain, mitochondrial - curled-leaved tobacco_rframe6	14	22	17	21	23	14	20	1	20	19	25	17
Sotub06g021210.1.1;PGSC0003DMP400003772	Glycine cleavage system H protein 1 (AHRD V1 ***- B6UHJ7_MAIZE); contains Interpro domain(s) IPR017453 Glycine cleavage H-protein, subgroup_rframe6	27	33	18	18	1	18	27	1	1	24	24	1
Sotub09g011260.1.1;PGSC0003DMP400004893	Enolase (AHRD V1 ***- C5J0G6_TOBAC); contains Interpro domain(s) IPR000941 Enolase_rframe6	15	1	24	21	9	24	1	1	9	12	15	21
Sotub08g010190.1.1;PGSC0003DMP400040123	Cysteine synthase (AHRD V1 ***- Q9FS26_SOLTU); contains Interpro domain(s) IPR005859 Cysteine synthase A_rframe6	6	18	18	21	15	18	1	1	30	27	21	27
Sotub05g025970.1.1;PGSC0003DMP400047193	Dihydrolipoyl dehydrogenase (AHRD V1 ***- Q8GT30_SOLLC); contains Interpro domain(s) IPR006258 Dihydrolipoamide dehydrogenase_rframe6	18	16	6	22	9	24	12	1	13	14	12	6
Sotub10g006560.1.1;PGSC0003DMP400020007	Salt stress root protein RS1 (AHRD V1 **-- SRS1_ORYSJ); contains Interpro domain(s) IPR008469 DREPP plasma membrane polypeptide_rframe6	20	11	9	27	18	21	14	1	16	15	27	12
Sotub05g014250.1.1;PGSC0003DMP400032448	Alanine aminotransferase 2 (AHRD V1 **** A8IKE5_SOYBN); contains Interpro domain(s) IPR004839 Aminotransferase, class I and II_rframe6	24	23	6	16	12	26	1	1	14	23	18	14
PGSC0003DMP400002952;Sotub01g048580.1.1	PGSC0003DMT400004125 Protein	13	22	8	14	8	14	16	1	1	25	20	8
MICRO.817.C4	CAC84143: thioredoxin peroxidase [Nicotiana tabacum]_thioredoxin peroxidase [Nicotiana tabacum]_rframe6	17	16	17	19	16	16	14	4	10	24	20	12
PGSC0003DMP400038231;Sotub07g027110.1.1	PGSC0003DMT400056871 Protein	26	18	8	24	10	14	24	1	1	23	32	10
PGSC0003DMP400026589;PGSC0003DMC400026589	PGSC0003DMT400039196 Protein	22	14	1	18	6	13	21	1	2	22	23	8
Sotub05g013120.1.1;PGSC0003DMP400053992	Alcohol dehydrogenase zinc-containing (AHRD V1 ***- Q6HFT1_BACHK); contains Interpro domain(s) IPR002085 Alcohol dehydrogenase superfamily, zinc-containing_rframe6	1	18	1	14	20	11	15	1	1	35	24	1
PGSC0003DMP400015464;PGSC0003DMC400015464	PGSC0003DMT400022698 Protein	13	18	13	17	21	17	9	1	11	16	17	26
TC220151	homologue to UniRef100_Q9LRR9 Cluster: Probable peroxisomal (S)-2-hydroxy-acid oxidase 2; n=2; Arabidopsis thaliana Rep: Probable peroxisomal (S)-2-hydroxy-acid oxidase 2 - Arabidopsis thaliana (Mouse-ear cress), partial (98%)_rframe6	4	27	24	19	13	20	1	7	17	25	6	21
Sotub09g005160.1.1;PGSC0003DMP400014894	Chlorophyll a-b binding protein 6, chloroplastic (AHRD V1 **** CAB6_ARATH); contains Interpro domain(s) IPR001344 Chlorophyll A-B binding protein_rframe6	14	29	15	22	12	21	1	1	9	24	24	27
PGSC0003DMP400031997;PGSC0003DMC400031997	PGSC0003DMT400047280 Protein	12	8	4	19	9	14	13	1	8	19	18	1
Sotub01g049040.1.1;PGSC0003DMP400010972	Glyoxylate/hydroxypyruvate reductase B (AHRD V1 ***- GHRB_YERPS); contains Interpro domain(s) IPR006140 D-isomer specific 2-hydroxyacid dehydrogenase, NAD-binding_rframe6	12	24	21	15	15	15	1	1	9	27	18	19
Sotub01g025660.1.1;PGSC0003DMP400012128	50S ribosomal protein L1 (AHRD V1 ***- A8YGI8_MICAE); contains Interpro domain(s) IPR005878 Ribosomal protein L1, bacterial-type_rframe6	9	11	9	15	6	6	12	1	15	21	20	1
Sotub07g022420.1.1	ATP-dependent zinc metalloprotease FtsH 4 (AHRD V1 ***- A0YZM4_LYNSP); contains Interpro domain(s) IPR005936 Peptidase M41, FtsH_rframe6	20	12	12	22	9	11	19	2	11	18	21	8
PGSC0003DMP400007100;Sotub11g006340.1.1	PGSC0003DMT400010174 Protein	35	15	9	24	16	14	19	1	9	24	23	1
Sotub06g022580.1.1;PGSC0003DMP400046029	Chlorophyll a-b binding protein, chloroplastic (AHRD V1 ***- CB23_APIGR); contains Interpro domain(s) IPR001344 Chlorophyll A-B binding protein_rframe6	13	27	9	30	14	27	1	1	24	29	11	18
Sotub09g024030.1.1;PGSC0003DMP400055475	Cysteine synthase (AHRD V1 ***- Q3LAG5_TOBAC); contains Interpro domain(s) IPR005859 Cysteine synthase A_rframe6	6	20	1	12	18	21	9	1	1	27	17	30
TC194861	UniRef100_Q2MI87 Cluster: Apocytochrome f precursor; n=3; Solanum Rep: Apocytochrome f precursor - Solanum lycopersicum (Tomato) (Lycopersicon esculentum), complete_rframe6	16	13	10	19	17	17	10	3	9	18	22	8
PGSC0003DMP400029566;Sotub03g016600.1.1	PGSC0003DMT400043578 Protein	18	17	1	22	7	18	17	1	5	17	22	1
Sotub01g043670.1.1;PGSC0003DMP400009092	Malate dehydrogenase (AHRD V1 ***- A5BEJ8_VITVI); contains Interpro domain(s) IPR010097 Malate dehydrogenase, NAD-dependent, eukaryotes and gamma proteobacteria_rframe6	6	19	14	17	1	21	9	9	15	21	6	1
Sotub12g008750.1.1	chaperonin (AHRD V1 *-*- E6VW39_DESAO); contains Interpro domain(s) IPR001476 Chaperonin Cpn10_rframe6	12	8	1	16	6	14	6	1	9	18	14	1
MICRO.66.C4	nseq=170_rframe6	13	11	14	12	12	9	14	1	11	18	14	11
PGSC0003DMP400038314;Sotub07g027990.1.1	PGSC0003DMT400057003 Protein	15	6	6	18	8	24	7	4	12	14	14	10
Sotub11g010080.1.1;PGSC0003DMP400028271	Phosphoglycolate phosphatase (AHRD V1 **-* C1FHY2_MICSR); contains Interpro domain(s) IPR006349 2-phosphoglycolate phosphatase, eukaryotic_rframe6	12	15	1	10	14	19	6	1	11	13	12	17
MICRO.201.C1	AAB39827: chaperonin-60 beta subunit_probable chaperonin 60 beta chain precursor, chloroplast (clone potbchap1) - potato gb_AAB39827.1_ chaperonin-60 beta subunit_rframe6	13	9	7	13	7	11	10	5	9	18	11	6
PGSC0003DMP400005581;Sotub01g043620.1.1	PGSC0003DMT400008028 Protein	18	14	1	22	1	8	16	1	8	20	20	1
PGSC0003DMP400025512;Sotub12g020950.1.1	PGSC0003DMT400037527 Protein	21	20	1	13	4	16	6	1	10	19	12	4
PGSC0003DMP400047581;Sotub11g010770.1.1	PGSC0003DMT400070382 Protein	16	17	1	22	7	14	17	1	5	16	20	1
PGSC0003DMP400012699;Sotub06g030870.1.1	PGSC0003DMT400018456 Protein	20	11	1	22	4	12	13	1	3	17	21	1
Sotub10g005350.1.1	Chlorophyll a-b binding protein 7, chloroplastic (AHRD V1 ***- CB12_SOLLC); contains Interpro domain(s) IPR001344 Chlorophyll A-B binding protein_rframe6	1	11	22	1	1	19	1	1	20	10	1	22
PGSC0003DMP400015506;PGSC0003DMC400015506	PGSC0003DMT400022763 Protein	1	6	9	7	8	6	5	1	16	9	15	11
PGSC0003DMP400052911;Sotub04g010230.1.1	PGSC0003DMT400078155 Protein	11	12	4	15	11	16	9	1	6	11	18	6
Sotub06g025030.1.1;PGSC0003DMP400035552	ATP synthase subunit b' (AHRD V1 ***- D8G4T7_9CYAN); contains Interpro domain(s) IPR002146 ATPase, F0 complex, subunit B/B', bacterial and chloroplast_rframe6	4	15	9	30	9	19	1	1	9	22	12	6
Sotub12g025320.1.1;PGSC0003DMP400029632	ATP synthase delta subunit (AHRD V1 ***- Q7XYM8_BIGNA); contains Interpro domain(s) IPR000711 ATPase, F1 complex, OSCP/delta subunit_rframe6	1	40	1	1	21	30	1	1	1	36	1	1
TC209684	homologue to UniRef100_Q41229 Cluster: Photosystem I reaction center subunit IV B, chloroplast precursor (PSI-E B) [Contains: Photosystem I reaction center subunit IV B isoform 2]; n=3; Nicotiana sylvestris Rep: Photosystem I reaction center subunit IV B, chloroplast precursor (PSI-E B) [Contains: Photosystem I reaction center subunit IV B isoform 2] - Nicotiana sylvestris (Wood tobacco), partial…	10	13	11	13	1	12	10	1	8	15	11	1
Sotub03g031780.1.1;PGSC0003DMP400025093	ATP-dependent clp protease ATP-binding subunit (AHRD V1 **-- Q85G08_CYAME); contains Interpro domain(s) IPR013093 ATPase associated with various cellular activities, AAA-2_rframe6	20	14	1	14	1	23	1	1	1	10	6	6
Sotub01g047060.1.1	Glycine-rich RNA-binding protein (AHRD V1 *-** B2YKT9_TOBAC); contains Interpro domain(s) IPR015465 RNA recognition motif, glycine rich protein_rframe6	9	6	12	12	6	12	12	1	6	12	10	1
BM407115	weakly similar to UniRef100_UPI00001C6FA7 Cluster: sterile alpha motif domain containing 4B; n=1; Rattus norvegicus Rep: sterile alpha motif domain containing 4B - Rattus norvegicus, partial (4%)_rframe6	10	5	3	12	5	14	7	1	4	9	15	1
Sotub03g027900.1.1;PGSC0003DMP400042391	Extracellular calcium sensing receptor (AHRD V1 ***- C7BCU7_LIQFO); contains Interpro domain(s) IPR001763 Rhodanese-like_rframe6	15	15	9	12	1	27	9	1	1	9	15	6
PGSC0003DMP400046827;Sotub06g029090.1.1	PGSC0003DMT400069357 Protein	5	1	5	11	4	10	14	1	9	5	9	8
PGSC0003DMP400014577;Sotub02g017170.1.1	PGSC0003DMT400021422 Protein	10	15	8	10	14	16	1	1	1	10	14	18
Sotub06g014190.1.1;PGSC0003DMP400027398	50S ribosomal protein L3 (AHRD V1 ***- D7LJX0_ARALY); contains Interpro domain(s) IPR019927 Ribosomal protein L3, bacterial/organelle-type_rframe6	1	6	1	6	6	9	6	1	1	4	12	1
Sotub05g009130.1.1;PGSC0003DMP400053207	Fructose-bisphosphate aldolase (AHRD V1 **** B9SJY9_RICCO); contains Interpro domain(s) IPR000741 Fructose-bisphosphate aldolase, class-I_rframe6	10	12	13	12	1	13	3	2	9	12	12	1
PGSC0003DMC400007881;PGSC0003DMP400007881	Triosephosphate isomerase, chloroplastic_rframe6	3	1	1	18	18	1	4	1	9	15	9	1
Sotub07g024580.1.1;PGSC0003DMP400021915	Malate dehydrogenase (AHRD V1 ***- Q8L5C9_SOLTU); contains Interpro domain(s) IPR010097 Malate dehydrogenase, NAD-dependent, eukaryotes and gamma proteobacteria_rframe6	1	9	15	6	6	34	1	1	1	15	1	18
Sotub01g048530.1.1	Triosephosphate isomerase (AHRD V1 ***- D6N3G7_GOSHI); contains Interpro domain(s) IPR000652 Triosephosphate isomerase_rframe6	8	10	1	18	14	2	12	1	10	16	10	1
TC210021	weakly similar to UniRef100_Q84VZ7 Cluster: At2g03440; n=1; Arabidopsis thaliana Rep: At2g03440 - Arabidopsis thaliana (Mouse-ear cress), partial (35%)_rframe6	10	6	3	10	6	14	5	1	4	8	13	1
MICRO.645.C3	BAE71311: putative rubisco subunit binding-protein alpha subunit [Trifolium pratense]_RuBisCO subunit binding-protein alpha subunit, chloroplast precursor (60 kDa chaperonin alpha subunit) (CPN-60 alpha) gb_AAA87731.1_ alphacpn60 precursor [Pisum sativum] pir__T06518 chaperonin 60 alpha chain precursor, chloroplast - garden pea_rframe6	3	7	4	7	6	15	1	1	6	14	7	6
Sotub08g025040.1.1;PGSC0003DMP400008398	Elongation factor G (AHRD V1 ***- Q9SI75_ARATH); contains Interpro domain(s) IPR004540 Translation elongation factor EFG/EF2_rframe6	9	9	20	1	1	1	6	1	33	18	12	9
MICRO.538.C2	NP_001054392: Os05g0103200 [Oryza sativa (japonica cultivar-group)]_putative peptidylprolyl isomerase (EC 5.2.1.8) [Oryza sativa (japonica cultivar-group)] gb_AAS88825.1_ putative peptidylprolyl isomerase (EC 5.2.1.8) [Oryza sativa (japonica cultivar-group)]_rframe6	7	8	7	8	8	11	9	3	2	7	8	8
Sotub02g020850.1.1;PGSC0003DMP400051744	30S ribosomal protein S5 (AHRD V1 ***- B6TT32_MAIZE); contains Interpro domain(s) IPR005712 Ribosomal protein S5, bacterial-type_rframe6	6	9	6	1	1	15	1	1	12	11	9	1
MICRO.331.C76	P07369: Chlorophyll a-b binding protein 3C, chloroplast precursor (LHCII type I CAB-3C) (LHCP)_Chlorophyll a-b binding protein 3C, chloroplast precursor (LHCII type I CAB-3C) (LHCP) pir__CDTO3C chlorophyll a/b-binding protein 3C precursor - tomato prf__1204205G protein 3C,chlorophyll binding_rframe6	8	12	6	12	14	6	5	1	6	12	12	13
Sotub09g025640.1.1;PGSC0003DMP400029977	Harpin binding protein 1 (AHRD V1 **-- Q5QJA7_SOLTU); contains Interpro domain(s) IPR006843 PAP fibrillin_rframe6	6	1	1	9	1	18	1	1	1	1	1	9
Sotub03g028450.1.1;PGSC0003DMP400042440	Photosystem II oxygen evolving complex protein PsbP (AHRD V1 ***- B2J6P7_NOSP7); contains Interpro domain(s) IPR016123 Mog1/PsbP, alpha/beta/alpha sandwich_rframe6	2	1	15	9	1	12	1	1	1	1	9	9
PGSC0003DMP400004144;PGSC0003DMC400004144	PGSC0003DMT400005977 Protein	10	1	1	14	8	10	1	1	6	10	7	4
PGSC0003DMP400012908;Sotub06g007930.1.1	PGSC0003DMT400018798 Protein	16	15	1	16	14	1	10	1	6	14	14	1
Sotub07g024020.1.1;PGSC0003DMP400021964	Thioredoxin (AHRD V1 ***- A7LNX7_9CARY); contains Interpro domain(s) IPR005746 Thioredoxin_rframe6	10	10	1	9	1	11	6	1	1	9	10	1
Sotub12g005610.1.1;PGSC0003DMP400026927	Thioredoxin (AHRD V1 ***- A7LNX7_9CARY); contains Interpro domain(s) IPR005746 Thioredoxin_rframe6	12	18	1	18	1	1	15	1	1	15	15	1
Sotub04g014230.1.1;PGSC0003DMP400042192	V-type proton ATPase subunit G 1 (AHRD V1 ***- VATG1_TOBAC); contains Interpro domain(s) IPR005124 Vacuolar (H+)-ATPase G subunit_rframe6	1	3	1	16	1	12	6	1	9	13	17	1
MICRO.3240.C6	nseq=2_rframe6	1	10	5	12	4	13	1	1	4	14	6	5
MICRO.5866.C1	ABE79560: Chaperone DnaK [Medicago truncatula]_Psst70 (stress 70 protein) [Pisum sativum] pir__S32818 dnaK-type molecular chaperone CSS1 precursor, chloroplast - garden pea sp_Q02028_HS7S_PEA Stromal 70 kDa heat shock-related protein, chloroplast precursor gb_AAA33637.1_ 70 kDa heat shock protein_rframe6	9	7	5	11	5	9	7	1	3	13	8	3
PGSC0003DMP400029983;PGSC0003DMC400029983	PGSC0003DMT400044217 Protein	6	6	1	8	8	7	6	1	6	6	6	1
Sotub03g031340.1.1;PGSC0003DMP400025033	Unknown protein DS12 from 2D-PAGE of leaf, chloroplastic (AHRD V1 **-- UP12_ORYSJ)_rframe6	6	4	1	11	1	12	6	1	6	9	10	1
Sotub01g049150.1.1	V-type ATP synthase beta chain (AHRD V1 ***- VATB_PYRHO); contains Interpro domain(s) IPR005723 ATPase, V1 complex, subunit B_rframe6	8	6	1	12	1	12	6	1	9	6	10	6
Sotub06g027880.1.1;PGSC0003DMP400046919	Ribosomal subunit interface protein (AHRD V1 ***- Q2JIS4_SYNJB); contains Interpro domain(s) IPR003489 Ribosomal protein S30Ae/sigma 54 modulation protein_rframe6	1	1	1	1	1	19	1	1	6	2	1	12
Sotub12g022070.1.1;PGSC0003DMP400013391	Photosystem I reaction center subunit VI, chloroplastic (AHRD V1 ***- PSAH_SPIOL); contains Interpro domain(s) IPR004928 Photosystem I reaction centre subunit VI_rframe6	1	1	1	1	1	12	1	1	24	1	1	27
TC216515	UniRef100_Q6T379 Cluster: Triosephosphate isomerase; n=1; Solanum chacoense Rep: Triosephosphate isomerase - Solanum chacoense (Chaco potato), partial (87%)_rframe6	5	9	5	13	7	8	4	1	3	10	10	7
Sotub03g018550.1.1;PGSC0003DMP400009318	Superoxide dismutase (AHRD V1 ***- B9RA25_RICCO); contains Interpro domain(s) IPR001189 Manganese/iron superoxide dismutase_rframe6	1	6	9	6	1	9	9	1	15	9	9	1
Sotub01g037560.1.1	Translationally-controlled tumor protein homolog (AHRD V1 ***- B5XDL0_SALSA); contains Interpro domain(s) IPR018103 Translationally controlled tumour protein, conserved site_rframe6	1	1	1	4	1	18	6	1	12	1	10	14
PGSC0003DMP400017481;Sotub04g035910.1.1	PGSC0003DMT400025653 Protein	14	11	1	14	1	1	14	1	8	16	14	1
PGSC0003DMP400004499;PGSC0003DMC400004499	PGSC0003DMT400006501 Protein	10	11	1	12	1	1	12	1	8	10	8	1
PGSC0003DMP400055235;PGSC0003DMC400055235	PGSC0003DMT400081790 Protein	10	6	2	12	1	6	12	4	10	12	1	1
PGSC0003DMP400024308;PGSC0003DMC400024308	PGSC0003DMT400035747 Protein	10	17	1	1	1	8	1	1	1	10	1	10
Sotub01g034840.1.1;PGSC0003DMP400033822	NAD-dependent epimerase/dehydratase family protein-like protein (AHRD V1 ***- Q2XPW6_SOLTU); contains Interpro domain(s) IPR016040 NAD(P)-binding domain_rframe6	12	9	1	1	6	18	1	1	1	12	1	1
Sotub06g015020.1.1	Superoxide dismutase (AHRD V1 ***- Q7YK44_SOLLC); contains Interpro domain(s) IPR001189 Manganese/iron superoxide dismutase_rframe6	1	6	1	7	1	10	4	1	9	9	10	1
Sotub07g012740.1.1;PGSC0003DMP400005664	Elongation factor Ts (AHRD V1 **** Q9SZD6_ARATH); contains Interpro domain(s) IPR014039 Translation elongation factor EFTs/EF1B, dimerisation_rframe6	14	1	1	14	1	13	1	1	1	22	12	1
Sotub01g022430.1.1;PGSC0003DMP400043844	Histone H3 (AHRD V1 ***- D8L9K7_WHEAT); contains Interpro domain(s) IPR000164 Histone H3_rframe6	12	3	1	12	10	4	16	1	7	2	17	1
Sotub04g035690.1.1	ATP-dependent zinc metalloprotease FtsH 1 (AHRD V1 ***- A2BP24_PROMS); contains Interpro domain(s) IPR005936 Peptidase M41, FtsH_rframe6	14	6	1	10	1	10	8	1	10	6	16	6
Sotub09g012120.1.1;PGSC0003DMP400035369	Fructose-1 6-bisphosphatase class 1 (AHRD V1 ***- D0MHZ8_RHOM4); contains Interpro domain(s) IPR000146 Fructose-1,6-bisphosphatase_rframe6	20	19	1	13	1	1	9	1	15	9	12	1
Sotub01g041180.1.1;PGSC0003DMP400041114	Ankyrin repeat domain-containing protein 2 (AHRD V1 **-- B6TNC0_MAIZE); contains Interpro domain(s) IPR002110 Ankyrin_rframe6	7	1	1	2	1	12	1	1	1	1	1	1
MICRO.1036.C8	Q41228: Photosystem I reaction center subunit IV A, chloroplast precursor (PSI-E A) [Contains: Photosystem I reaction center subunit IV A isoform 2]_Photosystem I reaction center subunit IV A, chloroplast precursor (PSI-E A) pir__T16962 photosystem I chain PSI-E - wood tobacco gb_AAB31704.1_ photosystem I subunit PSI-E [Nicotiana sylvestris]_rframe6	6	6	5	6	1	8	1	1	1	7	7	1
TC195013	homologue to UniRef100_Q3I5C4 Cluster: Cytosolic ascorbate peroxidase 1; n=1; Solanum lycopersicum Rep: Cytosolic ascorbate peroxidase 1 - Solanum lycopersicum (Tomato) (Lycopersicon esculentum), complete_rframe6	8	4	3	7	5	1	4	1	5	11	8	1
Sotub03g029310.1.1;PGSC0003DMP400033925	Ribulose-5-phosphate-3-epimerase (AHRD V1 ***- Q8S4X2_PEA); contains Interpro domain(s) IPR000056 Ribulose-phosphate 3-epimerase_rframe6	1	2	9	1	1	12	1	1	1	6	1	9
PGSC0003DMP400002234;Sotub01g012840.1.1	PGSC0003DMT400003101 Protein	1	4	1	4	1	10	1	1	1	12	4	1
MICRO.331.C11	-_rframe6	5	8	5	8	9	1	5	1	6	8	6	9
Sotub12g008320.1.1	Thylakoid lumenal protein (AHRD V1 ***- B6SU36_MAIZE)_rframe6	1	6	1	14	6	1	3	1	1	1	8	1
PGSC0003DMP400012777;Sotub10g019410.1.1	PGSC0003DMT400018569 Protein	1	1	1	1	6	14	1	1	1	1	1	9
Sotub12g007820.1.1;PGSC0003DMP400013799	Eukaryotic translation initiation factor 5A (AHRD V1 **** Q207T7_GYMCO); contains Interpro domain(s) IPR019769 Translation elongation factor, IF5A, hypusine site_rframe6	1	1	1	6	1	16	1	1	1	1	6	1
MICRO.4177.C3	nseq=125_rframe6	6	9	3	10	6	9	1	1	9	11	5	6
MICRO.2346.C10	-_-_rframe6	6	6	1	12	1	8	10	1	1	1	4	1
PGSC0003DMP400037385;Sotub09g007400.1.1	PGSC0003DMT400055527 Protein	15	4	1	1	1	1	1	1	1	21	15	1
TC212240	UniRef100_Q2MIB4 Cluster: ATP synthase B chain; n=3; Solanum Rep: ATP synthase B chain - Solanum lycopersicum (Tomato) (Lycopersicon esculentum), complete_rframe6	3	6	2	10	4	6	4	1	5	7	11	1
Sotub04g009130.1.1;PGSC0003DMP400055596	Glutamate-1-semialdehyde-2 1-aminomutase (AHRD V1 ***- D7MPQ2_ARALY); contains Interpro domain(s) IPR004639 Tetrapyrrole biosynthesis, glutamate-1-semialdehyde aminotransferase_rframe6	1	9	1	12	1	1	1	1	1	15	15	1
Sotub07g016410.1.1;PGSC0003DMP400004255	chaperonin (AHRD V1 *-*- B4WMS9_9SYNE); contains Interpro domain(s) IPR017416 Chaperonin 21, chloroplast_rframe6	1	2	1	1	1	9	9	1	1	8	1	1
PGSC0003DMP400012499;PGSC0003DMC400012499	PGSC0003DMT400018162 Protein	1	8	1	6	1	6	6	1	1	6	6	6
Sotub09g008890.1.1	Ribulose bisphosphate carboxylase/oxygenase activase 1 (AHRD V1 ***- E5GC77_CUCME)_rframe6	6	5	1	7	1	7	4	1	7	4	6	1
Sotub09g009890.1.1;PGSC0003DMP400015574	30S ribosomal protein S11 (AHRD V1 ***- RS11_CAUSK); contains Interpro domain(s) IPR001971 Ribosomal protein S11_rframe6	1	1	1	1	1	1	1	1	1	9	1	1
PGSC0003DMP400048869;PGSC0003DMC400048869	PGSC0003DMT400072279 Protein	14	8	1	10	6	10	4	1	7	16	1	8
Sotub03g012960.1.1;PGSC0003DMP400032278	Pentapeptide repeat protein (AHRD V1 *-*- B4WQI2_9SYNE); contains Interpro domain(s) IPR001646 Pentapeptide repeat_rframe6	1	1	1	1	1	12	1	1	2	1	1	1
CV430355	similar to UniRef100_Q40425 Cluster: RNA-binding gricine-rich protein-1; n=1; Nicotiana sylvestris Rep: RNA-binding gricine-rich protein-1 - Nicotiana sylvestris (Wood tobacco), partial (95%)_rframe-3	4	3	4	5	3	4	6	1	3	4	5	1
TC226364	homologue to UniRef100_P55312 Cluster: Catalase isozyme 2; n=1; Solanum tuberosum Rep: Catalase isozyme 2 - Solanum tuberosum (Potato), partial (58%)_rframe6	4	5	5	4	3	4	9	1	1	4	5	1
MICRO.2650.C1	P30173: Actin-101_actin [Solanum tuberosum] pir__S20093 actin 101 - potato sp_P30173_ACTD_SOLTU ACTIN 101_rframe6	12	1	1	8	3	5	9	1	4	8	6	1
TC208916	homologue to UniRef100_Q6RUF6 Cluster: Fructose-bisphosphate aldolase; n=1; Glycine max Rep: Fructose-bisphosphate aldolase - Glycine max (Soybean), complete_rframe6	3	5	1	4	3	8	1	1	1	6	4	1
Sotub04g026480.1.1;PGSC0003DMP400043492	Alcohol dehydrogenase (Fragment) (AHRD V1 ***- Q6R4X9_ZEAMM); contains Interpro domain(s) IPR002347 Glucose/ribitol dehydrogenase_rframe6	1	1	1	1	1	1	1	1	1	21	21	1
Sotub06g029050.1.1;PGSC0003DMP400046824	Nucleoside diphosphate kinase (AHRD V1 ***- C6TA28_SOYBN); contains Interpro domain(s) IPR001564 Nucleoside diphosphate kinase, core_rframe6	1	1	1	1	1	1	1	1	1	9	1	1
Sotub11g008510.1.1;PGSC0003DMP400027526	Chloride intracellular channel 6 (AHRD V1 **-- B6UCX2_MAIZE); contains Interpro domain(s) IPR017933 Glutathione S-transferase/chloride channel, C-terminal_rframe6	1	4	1	6	1	6	1	1	1	1	1	9
Sotub03g005450.1.1;PGSC0003DMP400023780	Histone H2A (AHRD V1 ***- B9MZP0_POPTR); contains Interpro domain(s) IPR002119 Histone H2A_rframe6	1	12	1	1	9	1	12	1	1	9	15	1
PGSC0003DMP400048033;PGSC0003DMC400048033	PGSC0003DMT400071037 Protein	6	6	1	6	4	6	1	1	1	9	1	4
Sotub02g024280.1.1;PGSC0003DMP400029248	Plastid-lipid-associated protein, chloroplastic (AHRD V1 **-- PAP_CITUN); contains Interpro domain(s) IPR006843 PAP fibrillin_rframe6	9	1	1	12	1	12	1	1	1	1	1	1
TC207210	homologue to UniRef100_Q9SXX4 Cluster: Fructose-bisphosphate aldolase; n=1; Nicotiana paniculata Rep: Fructose-bisphosphate aldolase - Nicotiana paniculata, partial (46%)_rframe6	3	1	1	7	3	5	1	1	4	6	4	1
Sotub03g012340.1.1;PGSC0003DMP400016824	Kunitz-type protease inhibitor (AHRD V1 **** Q3S481_SOLTU); contains Interpro domain(s) IPR002160 Proteinase inhibitor I3, Kunitz legume_rframe6	1	12	16	15	1	16	1	1	1	12	1	1
Sotub02g036090.1.1;PGSC0003DMP400000966	Serine protease (AHRD V1 ***- E2SYW0_9RALS); contains Interpro domain(s) IPR001254 Peptidase S1 and S6, chymotrypsin/Hap_rframe6	1	6	1	7	6	7	6	1	1	1	1	1
MICRO.331.C18	P07370: Chlorophyll a-b binding protein 1B, chloroplast precursor (LHCII type I CAB-1B) (LHCP)_Chlorophyll a-b binding protein 1B, chloroplast precursor (LHCII type I CAB-1B) (LHCP) pir__CDTO1B chlorophyll a/b-binding protein 1B precursor - tomato gb_AAA34147.1_ chlorophyll a/b-binding protein Cab-1B_rframe6	1	5	4	1	5	6	1	1	1	4	5	9
PGSC0003DMP400006732;Sotub04g028380.1.1	PGSC0003DMT400009656 Protein	8	3	1	8	1	4	12	1	2	2	10	1
Sotub09g026920.1.1;PGSC0003DMP400002693	Major allergen Mal d 1.06A02 (AHRD V1 ***- Q4VPK5_MALDO); contains Interpro domain(s) IPR000916 Bet v I allergen_rframe6	1	1	1	1	1	1	9	1	1	1	1	1
Sotub03g019370.1.1;PGSC0003DMP400017124	Glutamate synthase (Ferredoxin) (AHRD V1 ***- B8HTZ7_CYAP4); contains Interpro domain(s) IPR002932 Glutamate synthase, central-C_rframe6	32	1	6	1	1	7	1	6	6	6	1	1
TC201915	homologue to UniRef100_P32980 Cluster: ATP synthase delta chain, chloroplast precursor; n=1; Nicotiana tabacum Rep: ATP synthase delta chain, chloroplast precursor - Nicotiana tabacum (Common tobacco), complete_rframe6	1	16	2	1	4	6	1	1	6	13	1	1
Sotub07g016990.1.1;PGSC0003DMP400001780	2 3-bisphosphoglycerate-independent phosphoglycerate mutase (AHRD V1 ***- B9S1V6_RICCO); contains Interpro domain(s) IPR005995 Phosphoglycerate mutase, 2,3-bisphosphoglycerate-independent_rframe6	1	1	1	1	1	9	1	1	1	9	6	12
PGSC0003DMP400007386;Sotub05g012770.1.1	PGSC0003DMT400010575 Protein	1	1	5	1	1	5	4	1	1	1	2	1
TC201617	-_rframe6	4	5	8	8	1	5	2	1	5	5	2	5
PGSC0003DMC400000820	Superoxide dismutase [Cu-Zn]_rframe6	6	9	1	6	1	1	1	1	1	4	5	1
Sotub06g028480.1.1;PGSC0003DMP400046774	50S ribosomal protein L29 (AHRD V1 ***- B6TS58_MAIZE); contains Interpro domain(s) IPR001854 Ribosomal protein L29_rframe6	1	1	1	9	9	1	1	1	1	12	12	1
Sotub12g026810.1.1	Cathepsin B-like cysteine proteinase (AHRD V1 **-* CYSP_SCHMA); contains Interpro domain(s) IPR013128 Peptidase C1A, papain_rframe6	6	9	1	10	1	1	1	1	1	6	9	1
PGSC0003DMC400010344;PGSC0003DMP400010344	Vacuolar proton ATPase subunit E_rframe6	4	5	1	4	1	4	1	1	1	1	4	4
Sotub03g032510.1.1;PGSC0003DMP400009959	Guanine nucleotide-binding protein beta subunit-like protein (AHRD V1 **-* B6SJ21_MAIZE); contains Interpro domain(s) IPR017986 WD40 repeat, region_rframe6	9	1	9	1	6	9	1	1	1	1	1	12
Sotub11g026560.1.1;PGSC0003DMP400055987	Ribosomal protein L12 (AHRD V1 ***- A8J597_CHLRE); contains Interpro domain(s) IPR000911 Ribosomal protein L11_rframe6	1	1	1	1	1	1	1	1	1	1	1	1
PGSC0003DMP400033644;PGSC0003DMC400033644	PGSC0003DMT400049841 Protein	6	1	1	1	4	4	1	1	1	1	4	1
PGSC0003DMP400035260;PGSC0003DMC400035260	PGSC0003DMT400052308 Protein	1	1	1	6	1	1	1	1	1	1	4	1
PGSC0003DMP400036884;Sotub10g007480.1.1	PGSC0003DMT400054836 Protein	1	19	1	1	1	4	1	1	1	12	1	20
PGSC0003DMP400033537;PGSC0003DMC400033537	PGSC0003DMT400049686 Protein	1	1	1	6	1	6	1	1	1	8	10	6
Sotub10g026970.1.1	Calmodulin-2 (AHRD V1 ***- D7LFI7_ARALY); contains Interpro domain(s) IPR011992 EF-Hand type_rframe6	1	1	1	2	3	7	1	1	1	1	1	4
PGSC0003DMP400043407;Sotub10g006730.1.1	PGSC0003DMT400064379 Protein	4	8	1	1	4	1	8	1	1	6	8	1
Sotub12g006240.1.1;PGSC0003DMP400015035	Chlorophyll a-b binding protein 13, chloroplastic (AHRD V1 ***- CB23_SOLLC); contains Interpro domain(s) IPR001344 Chlorophyll A-B binding protein_rframe6	1	1	6	15	1	1	1	1	1	12	1	3
Sotub10g026890.1.1;PGSC0003DMP400048843	Protein grpE (AHRD V1 *-*- B0CAY8_ACAM1); contains Interpro domain(s) IPR000740 GrpE nucleotide exchange factor_rframe6	1	1	1	1	1	8	1	1	1	1	1	1
PGSC0003DMP400041249;PGSC0003DMC400041249	PGSC0003DMT400061282 Protein	1	1	1	1	1	1	1	1	1	1	1	1
Sotub04g035360.1.1;PGSC0003DMP400017580	Thioredoxin (AHRD V1 ***- D8U146_VOLCA); contains Interpro domain(s) IPR013766 Thioredoxin domain_rframe6	1	1	1	1	1	1	1	1	1	1	1	1
Sotub03g023460.1.1;PGSC0003DMP400026606	HAD-superfamily hydrolase subfamily IA variant 3 containing protein expressed (AHRD V1 **-- Q10I42_ORYSJ); contains Interpro domain(s) IPR005834 Haloacid dehalogenase-like hydrolase_rframe6	1	1	1	1	1	1	1	1	1	1	1	6
Sotub11g024240.1.1;PGSC0003DMP400000901	50S ribosomal protein L9 (AHRD V1 ***- B4FU53_MAIZE); contains Interpro domain(s) IPR000244 Ribosomal protein L9_rframe6	1	1	1	1	1	1	1	1	6	1	1	1
Sotub01g037610.1.1;PGSC0003DMP400042806	60S ribosomal protein L22-2 (AHRD V1 ***- D7L3W0_ARALY); contains Interpro domain(s) IPR002671 Ribosomal protein L22e_rframe6	1	1	1	1	1	1	1	1	6	1	1	1
Sotub04g034030.1.1;PGSC0003DMP400006591	50S ribosomal protein L31 (AHRD V1 ***- A5AHS8_VITVI); contains Interpro domain(s) IPR002150 Ribosomal protein L31_rframe6	1	1	1	1	1	1	1	1	1	1	1	1
Sotub03g020460.1.1;PGSC0003DMP400054600	40S ribosomal protein S18 (AHRD V1 ***- B4G286_MAIZE); contains Interpro domain(s) IPR001892 Ribosomal protein S13_rframe6	1	1	1	6	1	1	1	1	1	1	1	1
PGSC0003DMP400027280;Sotub11g030200.1.1	PGSC0003DMT400040216 Protein	1	1	1	1	10	1	10	1	1	1	8	1
Sotub03g012990.1.1;PGSC0003DMP400032316	Heat shock protein 5 (AHRD V1 ***- E4W3Z2_HAELO); contains Interpro domain(s) IPR013126 Heat shock protein 70_rframe6	1	1	4	1	1	1	1	1	1	1	1	1
PGSC0003DMP400051205;PGSC0003DMC400051205	PGSC0003DMT400075598 Protein	1	1	1	1	1	8	1	1	1	1	1	6
Sotub07g020450.1.1	Protein thf1 (AHRD V1 ***- A0YRG1_LYNSP)_rframe6	1	3	1	4	1	8	1	1	1	1	1	6
PGSC0003DMP400055325;Sotub01g007030.1.1	PGSC0003DMT400081909 Protein	16	1	1	1	1	4	1	1	12	8	1	1
PGSC0003DMP400013800;PGSC0003DMC400013800	PGSC0003DMT400020254 Protein	1	1	10	1	1	16	1	1	9	1	1	1
Sotub01g045870.1.1;PGSC0003DMP400044761	Nitrite reductase (AHRD V1 ***- Q76KB0_TOBAC); contains Interpro domain(s) IPR006067 Nitrite and sulphite reductase 4Fe-4S region_rframe6	1	1	1	1	1	1	1	1	1	6	1	1
Sotub04g009480.1.1;PGSC0003DMP400055635	50S ribosomal protein L10 (AHRD V1 ***- B6SUJ0_MAIZE); contains Interpro domain(s) IPR001790 Ribosomal protein L10_rframe6	1	1	1	1	1	1	1	1	1	2	1	1
PGSC0003DMP400050240;Sotub12g023750.1.1	PGSC0003DMT400074197 Protein	1	1	1	8	6	12	4	1	1	1	1	6
PGSC0003DMP400043561;Sotub05g007200.1.1	PGSC0003DMT400064608 Protein	1	1	4	1	1	6	1	1	1	1	1	1
MICRO.854.C2	P31427: Leucine aminopeptidase, chloroplast precursor (LAP) (Leucyl aminopeptidase) (Proline aminopeptidase) (Prolyl aminopeptidase)_leucine aminopeptidase [Solanum tuberosum] pir__S41376 leucyl aminopeptidase (EC 3.4.11.1) - potato sp_P31427_AMPL_SOLTU Aminopeptidase, chloroplast precursor (Leucine aminopeptidase) (LAP) (Leucyl aminopeptidase) (Proline aminopeptidase) (Prolyl ..._rframe6	1	1	11	5	1	13	1	1	6	1	1	1
PGSC0003DMP400029503;PGSC0003DMC400029502	PGSC0003DMT400043485 Protein	1	1	1	1	1	6	1	1	1	1	1	1
Sotub02g016090.1.1;PGSC0003DMP400036738	40S ribosomal protein S25-1 (AHRD V1 ***- B4FG22_MAIZE); contains Interpro domain(s) IPR004977 Ribosomal protein S25_rframe6	1	2	1	4	1	1	1	1	1	1	1	1
Sotub01g037240.1.1;PGSC0003DMP400042879	Histone H2A (AHRD V1 ***- Q8H0G7_TOBAC); contains Interpro domain(s) IPR002119 Histone H2A_rframe6	1	1	1	1	1	1	1	1	1	1	12	1
PGSC0003DMP400056248;Sotub05g022450.1.1	PGSC0003DMT400084201 Protein	4	1	2	4	4	2	8	1	1	4	4	1
Sotub03g027530.1.1;PGSC0003DMP400042353	Aldehyde dehydrogenase 1 (AHRD V1 ***- Q84V96_LOTCO); contains Interpro domain(s) IPR015590 Aldehyde dehydrogenase_rframe6	1	1	1	1	1	1	6	1	1	1	1	1
Sotub08g027900.1.1;PGSC0003DMP400021731	Nucleoside diphosphate kinase (AHRD V1 ***- D5ILC3_SOLTU); contains Interpro domain(s) IPR001564 Nucleoside diphosphate kinase, core_rframe6	1	6	1	6	1	1	6	1	1	1	1	1
Sotub03g036360.1.1;PGSC0003DMP400004525	30S ribosomal protein S17 (AHRD V1 *-*- E5UMI3_NEIMU); contains Interpro domain(s) IPR019984 Ribosomal protein S17, bacterial-type_rframe6	1	1	1	1	1	1	1	1	6	1	1	1
TC194725	homologue to UniRef100_Q3V538 Cluster: PSII 43 kDa protein; n=3; Liliopsida Rep: PSII 43 kDa protein - Acorus calamus (Sweet flag), complete_rframe6	12	2	1	1	2	1	1	1	1	1	14	1
Sotub02g014160.1.1;PGSC0003DMP400012365	30S ribosomal protein S21, chloroplastic (Fragment) (AHRD V1 *--- RR21_SPIOL); contains Interpro domain(s) IPR001911 Ribosomal protein S21_rframe6	1	1	1	1	1	1	1	1	1	1	1	1
Sotub02g028250.1.1;PGSC0003DMP400006263	Aldose 1-epimerase family protein (AHRD V1 ***- D7MMG0_ARALY); contains Interpro domain(s) IPR014718 Glycoside hydrolase-type carbohydrate-binding, subgroup_rframe6	1	1	1	1	1	6	1	1	1	1	1	1
Sotub06g017290.1.1;PGSC0003DMP400028467	Aldo/keto reductase family protein (AHRD V1 ***- D7KDE3_ARALY); contains Interpro domain(s) IPR020471 Aldo/keto reductase subgroup_rframe6	1	1	1	1	1	12	1	1	1	1	1	1
MICRO.318.C12	nseq=2_rframe6	1	1	1	2	1	3	1	1	3	3	4	1
TC202431	homologue to UniRef100_Q43779 Cluster: Superoxide dismutase [Cu-Zn] 2; n=1; Solanum lycopersicum Rep: Superoxide dismutase [Cu-Zn] 2 - Solanum lycopersicum (Tomato) (Lycopersicon esculentum), complete_rframe6	1	1	1	3	1	1	1	1	1	3	4	1
TC210562	homologue to UniRef100_A7PWE1 Cluster: Chromosome chr8 scaffold_34, whole genome shotgun sequence; n=2; Vitis vinifera Rep: Chromosome chr8 scaffold_34, whole genome shotgun sequence - Vitis vinifera (Grape), partial (46%)_rframe6	4	1	3	4	3	3	4	1	1	1	4	1
PGSC0003DMP400041362;Sotub09g005660.1.1	PGSC0003DMT400061484 Protein	1	1	1	1	1	4	1	1	1	1	1	1
STMIZ92TV	P06183: Photosystem II 10 kDa polypeptide, chloroplast precursor (Light-inducible tissue-specific ST-LS1 protein)_ST-LS1 protein [Solanum tuberosum] sp_P06183_PSBR_SOLTU Photosystem II 10 kDa polypeptide, chloroplast precursor (Light inducible tissue-specific ST-LS1 protein) pir__S00411 photosystem II 10K protein precursor - potato_rframe6	4	1	1	4	1	4	1	1	1	1	3	1
MICRO.1036.C5	Q41228: Photosystem I reaction center subunit IV A, chloroplast precursor (PSI-E A) [Contains: Photosystem I reaction center subunit IV A isoform 2]_Photosystem I reaction center subunit IV B, chloroplast precursor (PSI-E B) pir__T16963 photosystem I chain PSI-E, isoform b - wood tobacco gb_AAB31705.1_ photosystem I subunit PSI-E [Nicotiana sylvestris]_rframe6	4	3	1	4	1	1	1	1	1	8	6	1
Sotub07g006500.1.1;PGSC0003DMP400019661	Eukaryotic translation initiation factor 5A (AHRD V1 ***- D6N3G5_GOSHI); contains Interpro domain(s) IPR001884 Translation elongation factor, IF5A_rframe6	1	1	1	1	1	10	1	1	1	1	1	1
PGSC0003DMP400013707;Sotub12g006400.1.1	PGSC0003DMT400020100 Protein	1	7	1	1	1	3	1	1	1	6	1	9
Sotub07g024360.1.1;PGSC0003DMP400021930	30S ribosomal protein S20 (AHRD V1 *-*- RS20_THEEB); contains Interpro domain(s) IPR002583 Ribosomal protein S20_rframe6	1	1	1	1	1	1	1	1	1	1	1	1
Sotub06g022920.1.1;PGSC0003DMP400028846	Acid phosphatase (AHRD V1 **-- O49855_SOYBN); contains Interpro domain(s) IPR010028 Acid phosphatase, plant_rframe6	1	9	3	1	1	12	1	1	1	1	1	1
Sotub03g024130.1.1	Nucleoside diphosphate kinase (AHRD V1 ***- B9RAM1_RICCO); contains Interpro domain(s) IPR001564 Nucleoside diphosphate kinase, core_rframe6	1	1	1	1	1	1	1	1	1	1	1	1
PGSC0003DMP400052472;PGSC0003DMC400052472	PGSC0003DMT400077454 Protein	1	1	1	4	8	1	1	1	1	1	10	1
Sotub06g015200.1.1;PGSC0003DMP400037788	50S ribosomal protein L2 (AHRD V1 ***- RL2_MYCAP); contains Interpro domain(s) IPR002171 Ribosomal protein L2_rframe6	1	1	1	1	1	1	4	1	1	1	1	1
PGSC0003DMP400013127;Sotub11g024920.1.1	PGSC0003DMT400019150 Protein	1	1	1	1	6	1	8	1	1	1	1	1
Sotub01g026460.1.1;PGSC0003DMP400012177	Thylakoid lumenal 19 kDa protein, chloroplastic (AHRD V1 ***- TL19_ARATH); contains Interpro domain(s) IPR016123 Mog1/PsbP, alpha/beta/alpha sandwich_rframe6	1	1	1	1	1	1	1	1	1	1	1	1
PGSC0003DMP400016183;PGSC0003DMC400016183	PGSC0003DMT400023727 Protein	2	1	1	4	1	1	4	1	1	4	4	1
Sotub11g007290.1.1;PGSC0003DMP400023600	UTP-glucose 1 phosphate uridylyltransferase (AHRD V1 **** B3VDY8_EUCGR); contains Interpro domain(s) IPR016267 UTP--glucose-1-phosphate uridylyltransferase, subgroup_rframe6	1	1	1	1	1	2	1	1	6	1	1	1
Sotub02g013340.1.1;PGSC0003DMP400012204	Porin/voltage-dependent anion-selective channel protein (AHRD V1 **** A9P802_POPTR); contains Interpro domain(s) IPR001925 Porin, eukaryotic type_rframe6	1	1	1	1	1	1	1	1	1	1	1	1
Sotub10g007190.1.1;PGSC0003DMP400043445	Thioredoxin m (AHRD V1 ***- B9HZV8_POPTR); contains Interpro domain(s) IPR005746 Thioredoxin_rframe6	1	1	1	1	1	1	1	1	1	1	1	1
Sotub01g034090.1.1	30S ribosomal protein S10 (AHRD V1 ***- RS10_CAMFF); contains Interpro domain(s) IPR005729 Ribosomal protein S10, eukaryotic/archaeal_rframe6	1	1	1	1	1	1	1	1	1	1	1	1
PGSC0003DMC400040197;PGSC0003DMP400040197	Sn-2 protein_rframe6	1	1	1	1	1	1	1	1	16	1	1	1
Sotub01g020840.1.1	Photosystem I iron-sulfur center (AHRD V1 ***- E5KUE5_CORLA); contains Interpro domain(s) IPR017491 Photosystem I, PsaC_rframe6	1	1	1	1	1	1	1	1	1	7	1	1
Sotub01g024100.1.1;PGSC0003DMP400015875	Glucose-1-phosphate adenylyltransferase (AHRD V1 **** P93230_SOLLC); contains Interpro domain(s) IPR011831 Glucose-1-phosphate adenylyltransferase_rframe6	9	1	1	6	1	1	1	1	1	1	1	1
PGSC0003DMC400021497	Translation initiation factor IF-2_rframe6	1	2	1	2	1	1	1	1	1	1	1	1
MICRO.4054.C13	nseq=3_rframe6	1	1	1	4	1	4	1	1	1	1	1	1
Sotub12g030260.1.1;PGSC0003DMP400008076	Adenosylhomocysteinase (AHRD V1 ***- A1KYB0_TOBAC); contains Interpro domain(s) IPR000043 S-adenosyl-L-homocysteine hydrolase_rframe6	9	1	1	1	1	6	1	1	1	1	1	1
Sotub04g019610.1.1;PGSC0003DMP400018910	Violaxanthin de-epoxidase (Fragment) (AHRD V1 *-** Q6B9X0_HORVU); contains Interpro domain(s) IPR010788 Violaxanthin de-epoxidase_rframe6	1	1	1	1	1	1	1	1	1	1	1	1
Sotub04g013370.1.1;PGSC0003DMP400026402	Peptidyl-prolyl cis-trans isomerase (AHRD V1 ***- C1FEU4_MICSR); contains Interpro domain(s) IPR001179 Peptidyl-prolyl cis-trans isomerase, FKBP-type_rframe6	1	1	1	1	1	1	1	1	1	1	1	1
AM907804	homologue to UniRef100_P14831 Cluster: Superoxide dismutase [Cu-Zn], chloroplast precursor; n=1; Solanum lycopersicum Rep: Superoxide dismutase [Cu-Zn], chloroplast precursor - Solanum lycopersicum (Tomato) (Lycopersicon esculentum), partial (78%)_rframe6	4	5	1	3	2	1	1	1	1	1	1	1
Sotub08g028900.1.1;PGSC0003DMP400021804	Reductase (AHRD V1 ***- B5HVX9_9ACTO); contains Interpro domain(s) IPR013027 FAD-dependent pyridine nucleotide-disulphide oxidoreductase_rframe6	1	1	1	1	1	1	1	1	1	14	1	1
Sotub12g030800.1.1;PGSC0003DMP400008292	50S ribosomal protein L18 (AHRD V1 ***- B6TYR5_MAIZE); contains Interpro domain(s) IPR004389 Ribosomal protein L18, bacterial_rframe6	1	1	1	1	1	1	1	1	1	7	7	1
TC194626	UniRef100_Q2MIA0 Cluster: Photosystem I P700 chlorophyll a apoprotein A1; n=3; Solanum Rep: Photosystem I P700 chlorophyll a apoprotein A1 - Solanum lycopersicum (Tomato) (Lycopersicon esculentum), complete_rframe6	8	1	1	1	1	1	1	1	1	1	6	1
TC215826	similar to UniRef100_A7P0A9 Cluster: Chromosome chr6 scaffold_3, whole genome shotgun sequence; n=1; Vitis vinifera Rep: Chromosome chr6 scaffold_3, whole genome shotgun sequence - Vitis vinifera (Grape), partial (78%)_rframe6	1	1	1	1	1	3	1	1	1	1	1	1
Sotub02g030930.1.1;PGSC0003DMP400037125	Ribosomal protein L26 (AHRD V1 ***- A8HMG7_CHLRE); contains Interpro domain(s) IPR005756 Ribosomal protein L26, eukaryotic/archaeal_rframe6	1	1	1	1	1	1	1	1	1	1	1	1
TC222165	homologue to UniRef100_Q8W214 Cluster: Single-stranded DNA binding protein precursor; n=1; Solanum tuberosum Rep: Single-stranded DNA binding protein precursor - Solanum tuberosum (Potato), partial (85%)_rframe6	3	1	1	1	1	1	1	1	1	4	2	1
MICRO.14036.C2	nseq=22_rframe6	1	1	1	1	1	1	1	1	1	1	1	1
Sotub10g005530.1.1;PGSC0003DMP400025323	40S ribosomal protein S8 (AHRD V1 ***- Q2XPV9_SOLTU); contains Interpro domain(s) IPR001047 Ribosomal protein S8e_rframe6	1	1	1	1	1	1	1	1	1	1	1	1
Sotub09g024400.1.1	Aldo/keto reductase family protein (AHRD V1 ***- D7KWQ6_ARALY); contains Interpro domain(s) IPR001395 Aldo/keto reductase_rframe6	1	1	1	1	1	1	1	1	1	1	1	1
Sotub02g011240.1.1;PGSC0003DMP400018361	Malate dehydrogenase (AHRD V1 ***- B9S7S1_RICCO); contains Interpro domain(s) IPR010097 Malate dehydrogenase, NAD-dependent, eukaryotes and gamma proteobacteria_rframe6	1	1	12	1	1	1	1	1	1	1	1	1
CV499619	UniRef100_O81394 Cluster: Phosphoglycerate kinase; n=1; Solanum tuberosum Rep: Phosphoglycerate kinase - Solanum tuberosum (Potato), partial (7%)_rframe6	4	4	1	3	1	1	1	1	1	1	1	1
Sotub01g030280.1.1	Agmatinase (AHRD V1 ***- Q1IPT1_ACIBL); contains Interpro domain(s) IPR006035 Ureohydrolase_rframe6	2	1	2	2	1	3	1	1	2	1	1	1
Sotub10g005560.1.1;PGSC0003DMP400025319	30S ribosomal protein S10-like (AHRD V1 ***- A1YMX4_BRACM); contains Interpro domain(s) IPR005731 Ribosomal protein S10, bacterial_rframe6	1	2	1	1	1	1	1	1	1	1	1	1
Sotub08g025080.1.1;PGSC0003DMP400008394	Homology to unknown gene (AHRD V1 *-*- Q01GV2_OSTTA)_rframe6	1	1	1	1	1	1	1	1	1	9	2	1
PGSC0003DMP400051855;Sotub01g041630.1.1	PGSC0003DMT400076546 Protein	1	1	1	1	1	6	1	1	1	1	1	1
PGSC0003DMP400054976;Sotub02g020720.1.1	PGSC0003DMT400081247 Protein	1	1	4	1	1	6	1	1	1	1	1	1
PGSC0003DMP400006519;Sotub02g026930.1.1	PGSC0003DMT400009380 Protein	1	1	1	1	1	1	1	1	1	1	1	1
PGSC0003DMP400030948;Sotub04g026790.1.1	PGSC0003DMT400045665 Protein	1	1	1	1	1	1	1	1	1	1	1	1
Sotub05g028310.1.1;PGSC0003DMP400040452	40S ribosomal protein S17-like protein (AHRD V1 ***- Q3HRX4_SOLTU); contains Interpro domain(s) IPR001210 Ribosomal protein S17e_rframe6	1	1	1	1	1	1	1	1	1	1	2	1
Sotub05g012700.1.1;PGSC0003DMP400007366	30S ribosomal protein S13 (AHRD V1 ***- B6TG65_MAIZE); contains Interpro domain(s) IPR019980 Ribosomal protein S13, bacterial-type_rframe6	1	1	1	1	1	1	1	1	1	1	1	1
Sotub04g023350.1.1;PGSC0003DMP400041680	Thioredoxin y (AHRD V1 ***- A9PGA7_POPTR); contains Interpro domain(s) IPR005746 Thioredoxin_rframe6	1	1	1	1	1	1	1	1	1	1	1	1
Sotub11g008040.1.1	Glutamine synthetase (AHRD V1 ***- Q9FPT9_SOLTU); contains Interpro domain(s) IPR008146 Glutamine synthetase, catalytic region_rframe6	1	1	1	1	1	1	1	1	1	1	1	1
Sotub04g024990.1.1;PGSC0003DMP400043049	30S ribosomal protein S5 (AHRD V1 *-*- RS5_LACSS); contains Interpro domain(s) IPR005711 Ribosomal protein S5, eukaryotic/archaeal_rframe6	9	1	1	1	1	1	1	1	1	1	1	1
PGSC0003DMP400013443;PGSC0003DMC400013442	PGSC0003DMT400019656 Protein	1	1	1	1	1	1	1	1	1	1	1	1
Sotub04g007790.1.1;PGSC0003DMP400051414	1-aminocyclopropane-1-carboxylate oxidase (AHRD V1 **-* B6SUN2_MAIZE); contains Interpro domain(s) IPR005123 Oxoglutarate and iron-dependent oxygenase_rframe6	1	1	1	1	1	1	1	1	1	1	1	1
CV429427	weakly similar to UniRef100_Q3HTK6 Cluster: Pherophorin-C1 protein precursor; n=1; Chlamydomonas reinhardtii Rep: Pherophorin-C1 protein precursor - Chlamydomonas reinhardtii, partial (14%)_rframe6	2	1	1	1	1	1	1	1	1	1	3	1
Sotub10g019910.1.1;PGSC0003DMP400020280	60S ribosomal protein L21-like protein (AHRD V1 ***- Q3HVK5_SOLTU); contains Interpro domain(s) IPR001147 Ribosomal protein L21e_rframe6	1	1	1	1	1	1	1	1	1	1	8	1
Sotub09g010820.1.1	Monodehydroascorbate reductase (AHRD V1 ***- D2CGM8_IPOBA); contains Interpro domain(s) IPR013027 FAD-dependent pyridine nucleotide-disulphide oxidoreductase_rframe6	4	1	1	1	1	1	1	1	1	1	1	1
PGSC0003DMP400031773;PGSC0003DMC400031773	PGSC0003DMT400046956 Protein	1	1	1	1	1	1	1	1	1	1	1	1
Sotub03g009790.1.1	Photosystem II D2 protein (AHRD V1 ***- C0JWW5_9CHLO); contains Interpro domain(s) IPR000484 Photosynthetic reaction centre, L/M_rframe6	4	1	1	1	1	3	1	1	1	1	1	1
Sotub03g014380.1.1;PGSC0003DMP400025263	Remorin 1 (AHRD V1 ***- Q9XEX8_SOLLC); contains Interpro domain(s) IPR005516 Remorin, C-terminal region_rframe6	1	1	1	1	1	1	1	1	1	1	1	1
Sotub06g013090.1.1;PGSC0003DMP400029118	Superoxide dismutase (AHRD V1 ***- A5BR41_VITVI); contains Interpro domain(s) IPR001189 Manganese/iron superoxide dismutase_rframe6	1	1	1	6	1	1	1	1	1	1	1	1
Sotub10g025500.1.1;PGSC0003DMP400049140	Peroxiredoxin ahpC/TSA family (AHRD V1 **-- Q1YGN4_MOBAS); contains Interpro domain(s) IPR013740 Redoxin_rframe6	1	1	1	1	1	1	1	1	1	1	1	1
Sotub09g007160.1.1;PGSC0003DMP400003131	50S ribosomal protein L5 (AHRD V1 ***- B5TV71_CAMSI); contains Interpro domain(s) IPR002132 Ribosomal protein L5_rframe6	1	1	1	1	1	1	1	1	1	1	1	1
TC212566	weakly similar to UniRef100_Q42393 Cluster: Sn-1 protein; n=1; Capsicum annuum Rep: Sn-1 protein - Capsicum annuum (Bell pepper), partial (52%)_rframe6	1	1	1	1	1	1	1	1	1	1	1	1
PGSC0003DMP400033974;Sotub07g014640.1.1	PGSC0003DMT400050335 Protein	1	1	1	1	4	2	1	1	1	1	1	1
Sotub08g007770.1.1;PGSC0003DMP400045639	Peptidyl-prolyl cis-trans isomerase (AHRD V1 *-*- B1XHQ5_SYNP2); contains Interpro domain(s) IPR001179 Peptidyl-prolyl cis-trans isomerase, FKBP-type_rframe6	1	1	1	1	1	1	1	1	1	1	1	1
Sotub06g024520.1.1;PGSC0003DMP400045327	PsbP domain-containing protein 6, chloroplastic (AHRD V1 **-- PPD6_ARATH); contains Interpro domain(s) IPR016123 Mog1/PsbP, alpha/beta/alpha sandwich_rframe6	1	1	1	1	1	1	1	1	1	1	1	1
Sotub01g038470.1.1	NHL repeat-containing protein 2 (AHRD V1 **-- E6ZHB2_DICLA); contains Interpro domain(s) IPR011042 Six-bladed beta-propeller, TolB-like_rframe6	1	1	1	1	1	1	1	1	1	1	1	1
Sotub01g034970.1.1;PGSC0003DMP400033807	Ribose-5-phosphate isomerase (AHRD V1 ***- A8IRQ1_CHLRE); contains Interpro domain(s) IPR004788 Ribose 5-phosphate isomerase_rframe6	1	1	1	1	1	6	1	1	1	1	1	1
Sotub10g020380.1.1;PGSC0003DMP400014649	40S ribosomal protein S28 (AHRD V1 ***- B6T1V2_MAIZE); contains Interpro domain(s) IPR000289 Ribosomal protein S28e_rframe6	1	1	1	1	1	6	1	1	1	1	1	1
Sotub08g015950.1.1;PGSC0003DMP400050666	Os01g0611000 protein (Fragment) (AHRD V1 ***- Q0JLB5_ORYSJ); contains Interpro domain(s) IPR006946 Protein of unknown function DUF642_rframe6	1	1	1	1	1	6	1	1	1	1	1	1
PGSC0003DMP400059680;Sotub02g032890.1.1	PGSC0003DMT400088005 Protein	1	1	1	1	1	6	1	1	1	1	1	1
bf_mxlfxxxx_0029c06.t3m.scf	MICRO.cl.1520.singlet_rframe6	1	1	1	1	1	2	1	1	1	1	1	1
Sotub04g028360.1.1;PGSC0003DMP400053673	Cytochrome c oxidase subunit VIb (AHRD V1 *-*- B4R7T3_DROSI); contains Interpro domain(s) IPR003213 Cytochrome c oxidase, subunit VIb_rframe6	1	1	1	1	1	1	1	1	1	1	1	1
PGSC0003DMP400017263;PGSC0003DMC400017263	PGSC0003DMT400025323 Protein	1	1	1	1	1	1	1	1	1	1	6	1
Sotub02g029410.1.1;PGSC0003DMP400013843	50S ribosomal protein L5 (AHRD V1 ***- RL5_XANP2); contains Interpro domain(s) IPR002132 Ribosomal protein L5_rframe6	1	1	1	1	1	1	1	1	1	1	1	1
Sotub05g027000.1.1;PGSC0003DMP400014822	60S ribosomal protein L6 (AHRD V1 ***- B9RHH3_RICCO); contains Interpro domain(s) IPR000915 Ribosomal protein L6E_rframe6	1	1	1	1	1	1	1	1	1	1	1	1
Sotub10g014780.1.1	NAD dependent epimerase/dehydratase family protein (AHRD V1 *--- B0CAN3_ACAM1); contains Interpro domain(s) IPR016040 NAD(P)-binding domain_rframe6	1	1	1	1	1	1	1	1	1	1	1	1
Sotub06g035320.1.1;PGSC0003DMP400048111	60S ribosomal protein L5-1 (AHRD V1 ***- B6THG9_MAIZE); contains Interpro domain(s) IPR005485 Ribosomal protein L5, eukaryotic_rframe6	6	1	1	1	1	1	1	1	1	1	1	1
PGSC0003DMP400035467;PGSC0003DMC400035467	PGSC0003DMT400052608 Protein	6	1	1	1	1	1	1	1	1	1	1	1
DN922889	UniRef100_Q7M242 Cluster: Glutamate synthase (Ferredoxin) (EC 1.4.7.1) (Clone C(35)); n=1; Nicotiana tabacum Rep: Glutamate synthase (Ferredoxin) (EC 1.4.7.1) (Clone C(35)) - Nicotiana tabacum (Common tobacco), partial (23%)_rframe6	3	1	1	1	1	1	1	1	1	2	1	1
Sotub07g019480.1.1	3-isopropylmalate dehydratase large subunit (AHRD V1 *--- LEUC_SYNP2); contains Interpro domain(s) IPR006249 Aconitase/iron regulatory protein 2_rframe6	1	1	1	1	1	1	1	1	4	1	1	1
Sotub08g006460.1.1	Patatin-like phospholipase family protein (AHRD V1 **** Q2QNW3_ORYSJ); contains Interpro domain(s) IPR002641 Patatin_rframe6	1	1	1	1	1	4	1	1	1	1	1	1
PGSC0003DMP400036456;PGSC0003DMC400036456	PGSC0003DMT400054153 Protein	1	1	1	1	1	1	1	1	1	1	1	1
PGSC0003DMP400004822	PGSC0003DMT400006945 Protein	1	1	1	1	1	1	1	1	1	4	1	1
PGSC0003DMP400046714;Sotub06g027680.1.1	PGSC0003DMT400069185 Protein	1	1	1	1	1	1	1	1	1	1	1	1
PGSC0003DMP400026740;PGSC0003DMC400026740	PGSC0003DMT400039421 Protein	4	1	1	1	1	1	1	1	1	1	1	1
MICRO.4187.C1	-_rframe6	2	2	1	1	1	1	1	1	1	1	1	1
Sotub07g017160.1.1	Phosphoglucomutase (AHRD V1 **** Q9AUQ4_ORYSA); contains Interpro domain(s) IPR016055 Alpha-D-phosphohexomutase, alpha/beta/alpha I, II and III_rframe6	1	1	4	1	1	1	1	1	1	1	1	1
TC223320	UniRef100_Q2MIB8 Cluster: Chloroplast 30S ribosomal protein S16; n=3; Solanum Rep: Chloroplast 30S ribosomal protein S16 - Solanum lycopersicum (Tomato) (Lycopersicon esculentum), complete_rframe6	1	1	1	1	1	1	1	1	1	1	1	1
MICRO.13020.C3	nseq=3_rframe6	1	1	1	1	1	1	1	1	1	1	1	1
MICRO.7055.C2	ABD65296: thioredoxin [Solanum berthaultii]_thioredoxin [Nicotiana tabacum] sp_P29449_THH1_TOBAC Thioredoxin H-type 1 (TRX-H1) pir__S16590 thioredoxin h1 - common tobacco_rframe6	1	1	1	1	1	3	1	1	1	1	1	1
TC214074	similar to UniRef100_A7P386 Cluster: Chromosome chr1 scaffold_5, whole genome shotgun sequence; n=1; Vitis vinifera Rep: Chromosome chr1 scaffold_5, whole genome shotgun sequence - Vitis vinifera (Grape), partial (71%)_rframe6	1	1	1	1	1	1	1	1	1	1	1	1
Sotub08g020710.1.1	60S ribosomal protein L13 (AHRD V1 ***- Q3HRY7_SOLTU); contains Interpro domain(s) IPR018256 Ribosomal protein L13e, conserved site IPR001380 Ribosomal protein L13e_rframe6	1	1	1	1	1	1	1	1	1	1	1	1
cSTB37O5TH	CAK24966: chlorophyll a/b binding protein [Solanum tuberosum]_chlorophyll a/b-binding protein (cab-11) - tomato_rframe6	1	3	1	1	1	1	1	1	1	1	1	1
MICRO.5368.C1	AAR87711: salicylic acid-binding protein 2 [Nicotiana tabacum]_salicylic acid-binding protein 2 [Nicotiana tabacum]_rframe6	1	1	1	2	1	1	1	1	1	1	1	1
cSTB49G22TH	CAE22480: superoxide dismutase [Fe] [Solanum lycopersicum]_superoxide dismutase [Fe] [Lycopersicon esculentum]_rframe6	1	1	1	1	1	1	1	1	2	1	1	1
PGSC0003DMP400017088	PGSC0003DMT400025043 Protein	1	1	1	1	2	1	1	1	1	1	1	1
Sotub09g008410.1.1	Peptidyl-prolyl cis-trans isomerase (AHRD V1 ***- B8HUH5_CYAP4); contains Interpro domain(s) IPR001179 Peptidyl-prolyl cis-trans isomerase, FKBP-type_rframe6	1	1	1	1	1	1	1	1	1	1	1	1
Sotub08g011890.1.1	Unknown Protein (AHRD V1)_rframe6	1	1	1	1	1	1	1	1	1	1	1	1
PGSC0003DMP400050772	PGSC0003DMT400074969 Protein	1	1	1	1	1	1	1	1	1	2	1	1
Sotub04g034950.1.1	Chaperone protein htpG (AHRD V1 **-- HTPG_MYXXD); contains Interpro domain(s) IPR015566 Molecular chaperone, heat shock protein, endoplasmin_rframe6	1	1	1	1	1	1	1	1	1	1	1	1
PGSC0003DMP400036706	PGSC0003DMT400054540 Protein	1	1	1	1	1	1	1	1	1	1	1	1
TC213509	homologue to UniRef100_Q7Y1A0 Cluster: 25 kDa protein dehydrin; n=1; Solanum sogarandinum Rep: 25 kDa protein dehydrin - Solanum sogarandinum, partial (95%)_rframe6	2	1	1	1	1	1	1	1	1	1	1	1
Sotub02g025290.1.1	Ectonucleoside triphosphate diphosphohydrolase 6 (AHRD V1 **-- Q6YHK4_CAVPO); contains Interpro domain(s) IPR000407 Nucleoside phosphatase GDA1/CD39_rframe6	1	1	2	1	1	1	1	1	1	1	1	1

## Sheet: ANOVA
Result of analysis of variance (ANOVA)
g: p-value between genotypes, s: p-value for interaction between treatment (PVY /mock) g*s: p-value for genotype/treatment interaction
							p-values (ANOVA)
ID	Description	coeff:i	coeff:g	coeff:s	coeff:g*s	p:i	g	s	g*s
Sotub02g032940.1.1;PGSC0003DMP400017746	Oxygen-evolving enhancer protein 1 of photosystem II (AHRD V1 ***- A8J0E4_CHLRE); contains Interpro domain(s) IPR002628 Photosystem II manganese-stabilizing protein PsbO_rframe6	148.064	-12.5596	-28.1597	20.3248	3.75364e-06	0.422053	0.097503	0.337942
Sotub04g008750.1.1;PGSC0003DMP400020414	Glyceraldehyde-3-phosphate dehydrogenase (AHRD V1 ***- D7UNZ5_BRARC); contains Interpro domain(s) IPR000173 Glyceraldehyde 3-phosphate dehydrogenase_rframe6	120.302	21.5395	6.90244	-19.6749	9.88972e-06	0.163206	0.632908	0.324046
TC218359	homologue to UniRef100_A2Q5A3 Cluster: H+-transporting two-sector ATPase, alpha/beta subunit, central region; H+-transporting two-sector ATPase, delta/epsilon subunit; n=1; Medicago truncatula Rep: H+-transporting two-sector ATPase, alpha/beta subunit, central region; H+-transporting two-sector ATPase, delta/epsilon subunit - Medicago truncatula (Barrel medic), complete_rframe6	108.757	15.7352	-0.819972	-11.2052	1.11183e-05	0.255966	0.950405	0.532434
Sotub07g016970.1.1	Oxygen-evolving enhancer protein 2, chloroplastic (AHRD V1 ***- PSBP_SOLTU); contains Interpro domain(s) IPR002683 Photosystem II oxygen evolving complex protein PsbP_rframe6	100.09	-16.6116	-3.42119	2.76556	0.000376239	0.4395	0.870743	0.921852
PGSC0003DMP400004990;Sotub02g012180.1.1	PGSC0003DMT400007189 Protein	97.1822	-25.4332	-25.5821	26.9639	3.62208e-07	0.00758612	0.00737259	0.0220485
Sotub02g029110.1.1;PGSC0003DMP400022435;Sotub02g029160.1.1	Ribulose bisphosphate carboxylase small chain (AHRD V1 ***- A9YTZ7_SOLTU); contains Interpro domain(s) IPR000894 Ribulose bisphosphate carboxylase, small chain_rframe6	168.039	-73.4486	-84.0277	64.3281	0.000664914	0.0904164	0.0595694	0.240844
Sotub02g023000.1.1;PGSC0003DMP400037659	Oxygen-evolving enhancer protein 3 (AHRD V1 ***- Q7Y1T5_PEA); contains Interpro domain(s) IPR008797 Photosystem II oxygen evolving complex protein PsbQ_rframe6	87.3835	-6.24516	-14.5605	13.8183	2.58317e-05	0.607275	0.25001	0.404417
Sotub06g018020.1.1;PGSC0003DMP400020951	Photosystem I reaction center subunit II (AHRD V1 ***- B4FAW3_MAIZE); contains Interpro domain(s) IPR003685 Photosystem I protein PsaD_rframe6	95.9306	-18.6116	-18.5904	22.525	0.000656896	0.411551	0.412059	0.45676
TC201354	homologue to UniRef100_O49074 Cluster: Ribulose bisphosphate carboxylase/oxygenase activase, chloroplast precursor; n=1; Solanum pennellii Rep: Ribulose bisphosphate carboxylase/oxygenase activase, chloroplast precursor - Solanum pennellii (Tomato) (Lycopersicon pennellii), partial (95%)_rframe6	68.8572	6.92443	-1.20638	-8.47876	3.25606e-07	0.19125	0.808256	0.22827
Sotub01g047810.1.1;PGSC0003DMP400005640	Fructose-bisphosphate aldolase (AHRD V1 **** B0FPD8_SOLTU); contains Interpro domain(s) IPR000741 Fructose-bisphosphate aldolase, class-I_rframe6	59.5619	26.7494	7.38026	-4.04659	0.00158644	0.126286	0.646706	0.850438
PGSC0003DMP400038185;Sotub10g012590.1.1	PGSC0003DMT400056799 Protein	85.0392	-5.872	-20.2279	18.889	4.94978e-06	0.526622	0.0554033	0.154226
PGSC0003DMP400017652;PGSC0003DMC400017652	PGSC0003DMT400025881 Protein	66.5345	-1.92257	1.5623	4.46966	0.000418147	0.892435	0.912481	0.814987
PGSC0003DMP400051216;PGSC0003DMC400051216	PGSC0003DMT400075611 Protein	82.0713	-11.6558	-16.0833	8.87311	0.000409893	0.511559	0.371813	0.706483
Sotub01g022730.1.1;PGSC0003DMP400007746	Glutamine synthetase (AHRD V1 ***- Q9FPU0_SOLTU); contains Interpro domain(s) IPR008146 Glutamine synthetase, catalytic region_rframe6	41.0357	25.7713	24.9866	-20.42	0.0056295	0.0970557	0.105738	0.295344
Sotub02g010010.1.1;PGSC0003DMP400021255	Fructose-bisphosphate aldolase (AHRD V1 **** Q9SXX4_NICPA); contains Interpro domain(s) IPR000741 Fructose-bisphosphate aldolase, class-I_rframe6	52.043	12.5908	8.53808	-0.450797	0.000440689	0.282612	0.45587	0.976089
PGSC0003DMP400006368;Sotub02g027160.1.1	PGSC0003DMT400009192 Protein	65.9151	10.4135	0.694398	-5.06601	2.54108e-05	0.272039	0.938863	0.67854
PGSC0003DMP400041818;Sotub02g010840.1.1	PGSC0003DMT400062138 Protein	113.605	-49.5101	-49.4887	39.1773	0.00190897	0.14733	0.14748	0.368656
PGSC0003DMP400053311;PGSC0003DMC400053311	PGSC0003DMT400078666 Protein	57.8456	-2.34529	-6.39456	5.52996	0.000112998	0.815044	0.52898	0.682278
Sotub08g022090.1.1;PGSC0003DMP400016435	Phosphoribulokinase/uridine kinase (AHRD V1 ***- B7KI62_CYAP7); contains Interpro domain(s) IPR006083 Phosphoribulokinase/uridine kinase_rframe6	61.8933	-3.7823	-10.6737	16.617	0.000539771	0.784456	0.448862	0.382961
Sotub05g025260.1.1;PGSC0003DMP400047117	Fructose-1 6-bisphosphatase class 1 (AHRD V1 ***- B9M1N3_GEOSF); contains Interpro domain(s) IPR000146 Fructose-1,6-bisphosphatase_rframe6	55.583	-16.6338	-5.44046	7.68863	0.000578967	0.211326	0.666354	0.64996
Sotub06g005130.1.1;PGSC0003DMP400003838	cDNA clone 002-143-C11 full insert sequence (AHRD V1 *--- B7F1B2_ORYSJ); contains Interpro domain(s) IPR016040 NAD(P)-binding domain_rframe6	50.8902	-5.32085	-10.0239	12.9052	0.000627858	0.649841	0.401408	0.419751
Sotub01g040390.1.1;PGSC0003DMP400043144	Chaperone DnaK (AHRD V1 ***- Q1SKX2_MEDTR); contains Interpro domain(s) IPR012725 Chaperone DnaK_rframe6	27.7442	13.7368	18.1548	-10.9198	0.00586307	0.177921	0.0882889	0.40437
Sotub03g026100.1.1;PGSC0003DMP400031700	Elongation factor Tu (AHRD V1 ***- B9GKN8_POPTR); contains Interpro domain(s) IPR004541 Translation elongation factor EFTu/EF1A, bacterial and organelle_rframe6	60.1684	-36.3662	-9.3938	24.1	1.22929e-05	0.00141474	0.229989	0.0401417
PGSC0003DMP400034002;Sotub03g009830.1.1	PGSC0003DMT400050381 Protein	53.2645	2.14661	-4.49705	-3.23543	0.00112715	0.87334	0.739216	0.8579
PGSC0003DMP400053197;Sotub05g009270.1.1	PGSC0003DMT400078507 Protein	57.2735	-7.58766	-5.33186	5.70607	0.000921374	0.591109	0.704246	0.761593
PGSC0003DMP400063871;PGSC0003DMC400063871	PGSC0003DMT400092196 Protein	60.1684	-25.5275	-15.0005	18.0282	4.93967e-06	0.00460433	0.0470457	0.0680737
Sotub02g026140.1.1;PGSC0003DMP400002845	Catalase (AHRD V1 ***- O24511_TOBAC); contains Interpro domain(s) IPR018028 Catalase related subgroup_rframe6	58.3619	5.86141	-9.34331	-12.022	0.00310233	0.741371	0.601103	0.615798
TC221870	homologue to UniRef100_Q5NE20 Cluster: Carbonic anhydrase; n=1; Solanum lycopersicum Rep: Carbonic anhydrase - Solanum lycopersicum (Tomato) (Lycopersicon esculentum), partial (98%)_rframe6	46.2748	0.855701	-1.45472	-5.80267	6.34014e-07	0.816165	0.693792	0.261923
MICRO.4170.C4	nseq=88_rframe6	43.9606	2.69013	-0.893769	-7.36151	4.47983e-07	0.428475	0.78816	0.130242
PGSC0003DMP400063724;Sotub04g035400.1.1	PGSC0003DMT400092049 Protein	50.331	7.38077	-6.36619	-20.9149	0.00430815	0.651881	0.696613	0.352848
TC195527	UniRef100_O81394 Cluster: Phosphoglycerate kinase; n=1; Solanum tuberosum Rep: Phosphoglycerate kinase - Solanum tuberosum (Potato), complete_rframe6	39.3108	5.56778	4.46423	-4.70784	5.46563e-05	0.373576	0.470948	0.568071
MICRO.98.C5	ABB86255: phosphoglycerate kinase precursor-like [Solanum tuberosum]_phosphoglycerate kinase precursor [Solanum tuberosum] pir__T07014 phosphoglycerate kinase (EC 2.7.2.3) precursor, chloroplast - potato_rframe6	37.573	6.27884	5.6176	-5.5733	6.8009e-05	0.314302	0.364453	0.49651
Sotub04g011150.1.1;PGSC0003DMP400040823	14-3-3-like protein GF14 epsilon (AHRD V1 **-- 14310_ARATH); contains Interpro domain(s) IPR000308 14-3-3 protein_rframe6	22.4923	17.924	21.104	-11.7265	0.0501669	0.188139	0.129694	0.500034
TC195366	homologue to UniRef100_A7QPE5 Cluster: Chromosome chr18 scaffold_137, whole genome shotgun sequence; n=1; Vitis vinifera Rep: Chromosome chr18 scaffold_137, whole genome shotgun sequence - Vitis vinifera (Grape), partial (96%)_rframe6	38.1709	-1.26951	1.57055	0.374997	3.89022e-05	0.820814	0.779539	0.960154
Sotub10g026080.1.1;PGSC0003DMP400049086	Peroxiredoxin (AHRD V1 **-- Q9FE12_PHAVU); contains Interpro domain(s) IPR000866 Alkyl hydroperoxide reductase/ Thiol specific antioxidant/ Mal allergen_rframe6	23.6966	18.9391	17.5785	-17.2174	0.00373992	0.0335115	0.044194	0.116983
Sotub07g017980.1.1;PGSC0003DMP400010908	Chlorophyll a-b binding protein 4, chloroplastic (AHRD V1 **** CB24_SOLLC); contains Interpro domain(s) IPR001344 Chlorophyll A-B binding protein_rframe6	28.3335	11.7613	11.16	-2.91338	0.00381317	0.214455	0.236274	0.808242
Sotub09g009340.1.1;PGSC0003DMP400015694	heat shock protein (AHRD V1 ***- B2D2G5_CAPSN); contains Interpro domain(s) IPR013126 Heat shock protein 70_rframe6	29.4992	-9.75756	0.0314463	11.2678	0.00022321	0.118624	0.995588	0.169759
Sotub06g027720.1.1	NAD-dependent epimerase/dehydratase (AHRD V1 **-- C7QWY4_CYAP0); contains Interpro domain(s) IPR016040 NAD(P)-binding domain_rframe6	28.355	4.22962	10.0471	-3.4674	0.0558975	0.799036	0.549796	0.876186
Sotub06g032560.1.1;PGSC0003DMP400052971	Unknown Protein (AHRD V1)_rframe6	26.0408	-1.9909	14.2278	-6.6832	0.000636434	0.739579	0.0427108	0.415455
Sotub08g014650.1.1;PGSC0003DMP400052154	Glycine dehydrogenase P protein (AHRD V1 ***- Q6V9T1_ORYSJ); contains Interpro domain(s) IPR015421 Pyridoxal phosphate-dependent transferase, major region, subdomain 1 IPR003437 Glycine cleavage system P-protein_rframe6	25.4473	9.52495	-2.02153	0.973455	0.000794828	0.146932	0.739412	0.904621
TC194704	ATP synthase CF0 subunit I [Solanum tuberosum]_rframe6	22.604	12.5156	14.3259	-11.6372	0.0110597	0.185299	0.136565	0.342547
Sotub12g025710.1.1;PGSC0003DMP400031028	14-3-3-like protein GF14 epsilon (AHRD V1 **-- 14310_ARATH); contains Interpro domain(s) IPR000308 14-3-3 protein_rframe6	20.7631	9.96704	13.7609	-8.25324	0.0368654	0.370632	0.228133	0.573476
Sotub04g028420.1.1;PGSC0003DMP400053710	L-ascorbate peroxidase (AHRD V1 ***- A8JG56_CHLRE); contains Interpro domain(s) IPR002207 Plant ascorbate peroxidase_rframe6	26.643	-13.2104	12.5191	-2.22129	0.0409348	0.368781	0.392942	0.907562
Sotub01g017120.1.1	Photosystem II CP47 chlorophyll apoprotein (AHRD V1 ***- D3WCE7_NEROL); contains Interpro domain(s) IPR017486 Photosystem II, PsbB_rframe6	35.8309	10.963	6.83312	-26.1321	0.0417164	0.573947	0.724084	0.329624
Sotub09g018400.1.1;PGSC0003DMP400038088	Photosystem I reaction center subunit IV A (AHRD V1 *-*- B6TH55_MAIZE); contains Interpro domain(s) IPR003375 Photosystem I reaction centre subunit IV/PsaE_rframe6	24.2988	5.3907	-4.85989	-1.70389	0.012002	0.581208	0.618227	0.895472
PGSC0003DMP400030463;PGSC0003DMC400030463	PGSC0003DMT400044944 Protein	30.6864	-13.0485	-7.69464	10.2777	0.000899701	0.112567	0.320264	0.322263
Sotub09g019880.1.1;PGSC0003DMP400022826	NAD-dependent epimerase/dehydratase (AHRD V1 **-- B7K7X4_CYAP7); contains Interpro domain(s) IPR016040 NAD(P)-binding domain_rframe6	15.0335	18.6078	6.76821	-12.1665	0.136321	0.150723	0.575771	0.457529
Sotub11g025970.1.1	Elongation factor 1-alpha (AHRD V1 ***- Q2XTC2_SOLTU); contains Interpro domain(s) IPR004539 Translation elongation factor EF1A, eukaryotic and archaeal_rframe6	35.2803	-8.81911	-14.1409	13.4737	0.00271779	0.410054	0.202898	0.351701
Sotub04g010110.1.1;PGSC0003DMP400048247	Triosephosphate isomerase (AHRD V1 ***- Q38JI4_SOLTU); contains Interpro domain(s) IPR000652 Triosephosphate isomerase_rframe6	19.0597	1.45585	12.2109	-0.223833	0.0181063	0.86108	0.171637	0.983982
PGSC0003DMC400009292;PGSC0003DMP400009292	Peptidyl-prolyl cis-trans isomerase_rframe6	18.4661	3.5513	3.74689	-2.23349	0.0363452	0.711888	0.696953	0.862002
Sotub02g010700.1.1;PGSC0003DMP400041832	14-3-3-like protein GF14 epsilon (AHRD V1 **-- 14310_ARATH); contains Interpro domain(s) IPR000308 14-3-3 protein_rframe6	13.8335	10.8778	8.17277	-6.63422	0.12093	0.318022	0.445848	0.640005
Sotub07g016220.1.1;PGSC0003DMP400023988	Alkyl hydroperoxide reductase/ Thiol specific antioxidant/ Mal allergen (AHRD V1 **-- Q097J8_STIAD); contains Interpro domain(s) IPR000866 Alkyl hydroperoxide reductase/ Thiol specific antioxidant/ Mal allergen_rframe6	17.2918	0.252864	-1.20808	13.9071	0.148549	0.985843	0.932457	0.47557
Sotub07g026130.1.1;PGSC0003DMP400060824	Polyubiquitin (AHRD V1 **-- Q653X6_ORYSJ); contains Interpro domain(s) IPR000626 Ubiquitin_rframe6	24.8838	-11.1478	-8.1904	18.7156	0.0106853	0.27014	0.408203	0.177728
MICRO.541.C2	BAA77604: plastidic aldolase NPALDP1 [Nicotiana paniculata]_plastidic aldolase NPALDP1 [Nicotiana paniculata]_rframe6	17.3477	4.19694	3.28804	-0.592274	0.000494065	0.291015	0.400678	0.907764
PGSC0003DMP400000783;PGSC0003DMC400000783	PGSC0003DMT400001058 Protein	19.6661	-6.66495	2.52023	4.573	0.000250986	0.11698	0.520762	0.391005
TC195151	homologue to UniRef100_Q43364 Cluster: Elongation factor TuB, chloroplast precursor; n=1; Nicotiana sylvestris Rep: Elongation factor TuB, chloroplast precursor - Nicotiana sylvestris (Wood tobacco), partial (96%)_rframe6	28.3507	-13.0234	-6.92296	6.90302	1.77272e-06	0.00131202	0.0288349	0.0809658
PGSC0003DMP400036655;Sotub02g015690.1.1	PGSC0003DMT400054480 Protein	18.5048	5.96168	2.25842	0.107752	0.00089875	0.211652	0.618623	0.985743
MICRO.4618.C1	P29790: ATP synthase gamma chain, chloroplast precursor_ATP synthase (gamma subunit) [Nicotiana tabacum] sp_P29790_ATPG_TOBAC ATP synthase gamma chain, chloroplast precursor pir__PWNTG H+-transporting two-sector ATPase (EC 3.6.3.14) gamma chain precursor, chloroplast - common tobacco_rframe6	24.8752	-3.70365	-4.24907	8.52586	0.0104189	0.701022	0.660143	0.514502
TC207060	UniRef100_P54260 Cluster: Aminomethyltransferase, mitochondrial precursor; n=1; Solanum tuberosum Rep: Aminomethyltransferase, mitochondrial precursor - Solanum tuberosum (Potato), complete_rframe6	21.3781	5.3796	-1.407	-7.15577	0.000424231	0.262606	0.759314	0.266345
MICRO.541.C4	nseq=24_rframe6	13.8764	9.80813	5.10184	-5.84635	0.0191325	0.141168	0.416864	0.485157
Sotub01g036350.1.1;PGSC0003DMP400049779	UPF0603 protein At1g54780, chloroplastic (AHRD V1 **-- U603_ARATH); contains Interpro domain(s) IPR007621 Protein of unknown function DUF477_rframe6	7.54897	0.428223	11.2689	12.1118	0.156898	0.946411	0.109433	0.185399
Sotub02g035980.1.1;PGSC0003DMP400001053	Peptidyl-prolyl cis-trans isomerase cyclophilin-type (AHRD V1 ***- A8IRU6_CHLRE); contains Interpro domain(s) IPR002130 Peptidyl-prolyl cis-trans isomerase, cyclophilin-type_rframe6	10.3751	6.08229	5.89527	-5.69015	0.112785	0.43759	0.451202	0.583965
PGSC0003DMP400000951;Sotub02g036190.1.1	PGSC0003DMT400001282 Protein	4.06483	9.03039	15.9108	-5.4457	0.483348	0.243496	0.0597416	0.584949
MICRO.505.C2	P17614: ATP synthase subunit beta, mitochondrial precursor_ATP synthase beta subunit [Nicotiana plumbaginifolia] sp_P17614_ATP2_NICPL ATP synthase beta chain, mitochondrial precursor pir__A24355 H+-transporting two-sector ATPase (EC 3.6.3.14) beta-1 chain, mitochondrial - curled-leaved tobacco_rframe6	23.1417	-2.65164	-1.9261	2.26133	0.000914057	0.640825	0.733701	0.765693
Sotub06g021210.1.1;PGSC0003DMP400003772	Glycine cleavage system H protein 1 (AHRD V1 ***- B6UHJ7_MAIZE); contains Interpro domain(s) IPR017453 Glycine cleavage H-protein, subgroup_rframe6	15.5626	13.6557	-1.53693	-16.5872	0.107837	0.250509	0.891842	0.294039
Sotub09g011260.1.1;PGSC0003DMP400004893	Enolase (AHRD V1 ***- C5J0G6_TOBAC); contains Interpro domain(s) IPR000941 Enolase_rframe6	5.22621	11.4907	12.9331	-11.8056	0.547371	0.317356	0.264921	0.436874
Sotub08g010190.1.1;PGSC0003DMP400040123	Cysteine synthase (AHRD V1 ***- Q9FS26_SOLTU); contains Interpro domain(s) IPR005859 Cysteine synthase A_rframe6	17.4207	-0.585633	9.68478	-7.94066	0.0832813	0.959545	0.413477	0.611664
Sotub05g025970.1.1;PGSC0003DMP400047193	Dihydrolipoyl dehydrogenase (AHRD V1 ***- Q8GT30_SOLLC); contains Interpro domain(s) IPR006258 Dihydrolipoamide dehydrogenase_rframe6	14.4657	0.0952535	-3.97023	7.55339	0.00187599	0.980991	0.33766	0.187837
Sotub10g006560.1.1;PGSC0003DMP400020007	Salt stress root protein RS1 (AHRD V1 **-- SRS1_ORYSJ); contains Interpro domain(s) IPR008469 DREPP plasma membrane polypeptide_rframe6	17.3606	-2.36623	0.910073	6.74026	0.000925338	0.580972	0.830243	0.258947
Sotub05g014250.1.1;PGSC0003DMP400032448	Alanine aminotransferase 2 (AHRD V1 **** A8IKE5_SOYBN); contains Interpro domain(s) IPR004839 Aminotransferase, class I and II_rframe6	8.12966	10.892	10.6089	-11.3348	0.155871	0.142921	0.152055	0.241375
PGSC0003DMP400002952;Sotub01g048580.1.1	PGSC0003DMT400004125 Protein	9.2223	6.60323	7.76167	-11.446	0.0812288	0.296089	0.226126	0.188012
MICRO.817.C4	CAC84143: thioredoxin peroxidase [Nicotiana tabacum]_thioredoxin peroxidase [Nicotiana tabacum]_rframe6	13.8764	5.61476	4.77691	-6.48253	0.000440541	0.0926244	0.14166	0.137806
PGSC0003DMP400038231;Sotub07g027110.1.1	PGSC0003DMT400056871 Protein	13.8335	5.14185	7.22351	-10.1819	0.0842441	0.58074	0.442776	0.421075
PGSC0003DMP400026589;PGSC0003DMC400026589	PGSC0003DMT400039196 Protein	13.2657	-0.875438	3.79396	-4.0386	0.0798483	0.919586	0.663882	0.72957
Sotub05g013120.1.1;PGSC0003DMP400053992	Alcohol dehydrogenase zinc-containing (AHRD V1 ***- Q6HFT1_BACHK); contains Interpro domain(s) IPR002085 Alcohol dehydrogenase superfamily, zinc-containing_rframe6	8.64591	-2.52738	8.45535	1.88616	0.337877	0.822491	0.461379	0.900559
PGSC0003DMP400015464;PGSC0003DMC400015464	PGSC0003DMT400022698 Protein	11.5751	5.28941	10.7483	-7.91502	0.0902619	0.509315	0.200607	0.463468
TC220151	homologue to UniRef100_Q9LRR9 Cluster: Probable peroxisomal (S)-2-hydroxy-acid oxidase 2; n=2; Arabidopsis thaliana Rep: Probable peroxisomal (S)-2-hydroxy-acid oxidase 2 - Arabidopsis thaliana (Mouse-ear cress), partial (98%)_rframe6	9.87173	12.2073	9.17899	-13.5233	0.286835	0.306005	0.433774	0.392211
Sotub09g005160.1.1;PGSC0003DMP400014894	Chlorophyll a-b binding protein 6, chloroplastic (AHRD V1 **** CAB6_ARATH); contains Interpro domain(s) IPR001344 Chlorophyll A-B binding protein_rframe6	5.22621	16.6838	21.9549	-25.3534	0.364341	0.0475576	0.0160054	0.0298978
PGSC0003DMP400031997;PGSC0003DMC400031997	PGSC0003DMT400047280 Protein	12.1386	-3.33779	-1.33976	6.61797	0.0199333	0.543131	0.804934	0.376407
Sotub01g049040.1.1;PGSC0003DMP400010972	Glyoxylate/hydroxypyruvate reductase B (AHRD V1 ***- GHRB_YERPS); contains Interpro domain(s) IPR006140 D-isomer specific 2-hydroxyacid dehydrogenase, NAD-binding_rframe6	5.22621	17.1689	17.0669	-23.6311	0.300498	0.0248765	0.0254859	0.0223912
Sotub01g025660.1.1;PGSC0003DMP400012128	50S ribosomal protein L1 (AHRD V1 ***- A8YGI8_MICAE); contains Interpro domain(s) IPR005878 Ribosomal protein L1, bacterial-type_rframe6	15.6271	-4.44843	-3.65939	1.51098	0.00845512	0.450394	0.531872	0.845395
Sotub07g022420.1.1	ATP-dependent zinc metalloprotease FtsH 4 (AHRD V1 ***- A0YZM4_LYNSP); contains Interpro domain(s) IPR005936 Peptidase M41, FtsH_rframe6	17.3391	-0.565616	-2.00747	-0.737364	0.00130197	0.899831	0.657266	0.90265
PGSC0003DMP400007100;Sotub11g006340.1.1	PGSC0003DMT400010174 Protein	16.1777	5.37951	-2.45679	-0.449178	0.0594624	0.580886	0.799148	0.972272
Sotub06g022580.1.1;PGSC0003DMP400046029	Chlorophyll a-b binding protein, chloroplastic (AHRD V1 ***- CB23_APIGR); contains Interpro domain(s) IPR001344 Chlorophyll A-B binding protein_rframe6	13.9366	4.0683	6.29488	-0.612526	0.0938501	0.67448	0.519577	0.962158
Sotub09g024030.1.1;PGSC0003DMP400055475	Cysteine synthase (AHRD V1 ***- Q3LAG5_TOBAC); contains Interpro domain(s) IPR005859 Cysteine synthase A_rframe6	5.18755	3.6921	22.1604	-12.8919	0.513167	0.715429	0.0567222	0.355978
TC194861	UniRef100_Q2MI87 Cluster: Apocytochrome f precursor; n=3; Solanum Rep: Apocytochrome f precursor - Solanum lycopersicum (Tomato) (Lycopersicon esculentum), complete_rframe6	10.9902	3.77623	4.64627	-0.871476	0.00140737	0.217202	0.139156	0.822237
PGSC0003DMP400029566;Sotub03g016600.1.1	PGSC0003DMT400043578 Protein	12.7021	-0.679698	-1.24322	4.58733	0.0906606	0.937487	0.885995	0.694817
Sotub01g043670.1.1;PGSC0003DMP400009092	Malate dehydrogenase (AHRD V1 ***- A5BEJ8_VITVI); contains Interpro domain(s) IPR010097 Malate dehydrogenase, NAD-dependent, eukaryotes and gamma proteobacteria_rframe6	13.8979	1.35814	-6.19754	2.68561	0.057915	0.868728	0.459665	0.807773
Sotub12g008750.1.1	chaperonin (AHRD V1 *-*- E6VW39_DESAO); contains Interpro domain(s) IPR001476 Chaperonin Cpn10_rframe6	8.68458	-1.80267	0.615472	4.36524	0.0756505	0.7474	0.912136	0.56443
MICRO.66.C4	nseq=170_rframe6	14.4571	0.507749	0.202551	-3.45244	0.000555056	0.875433	0.950098	0.437096
PGSC0003DMP400038314;Sotub07g027990.1.1	PGSC0003DMT400057003 Protein	11.003	-0.881909	2.051	4.33387	0.0111601	0.837975	0.636718	0.462404
Sotub11g010080.1.1;PGSC0003DMP400028271	Phosphoglycolate phosphatase (AHRD V1 **-* C1FHY2_MICSR); contains Interpro domain(s) IPR006349 2-phosphoglycolate phosphatase, eukaryotic_rframe6	9.84596	-0.584621	5.72953	0.168421	0.0843459	0.928928	0.39501	0.984715
MICRO.201.C1	AAB39827: chaperonin-60 beta subunit_probable chaperonin 60 beta chain precursor, chloroplast (clone potbchap1) - potato gb_AAB39827.1_ chaperonin-60 beta subunit_rframe6	10.9902	-0.063289	0.318893	-0.793118	0.0002528	0.976642	0.88281	0.785071
PGSC0003DMP400005581;Sotub01g043620.1.1	PGSC0003DMT400008028 Protein	13.8678	-2.86513	-2.17973	0.304498	0.0791582	0.752086	0.809784	0.979961
PGSC0003DMP400025512;Sotub12g020950.1.1	PGSC0003DMT400037527 Protein	9.26527	4.81758	1.65371	-5.01819	0.13108	0.513259	0.819918	0.609477
PGSC0003DMP400047581;Sotub11g010770.1.1	PGSC0003DMT400070382 Protein	12.7021	-1.37346	-2.13244	4.90401	0.0765174	0.866874	0.79496	0.657564
PGSC0003DMP400012699;Sotub06g030870.1.1	PGSC0003DMT400018456 Protein	9.23519	1.44151	1.91892	-0.445664	0.197251	0.868107	0.825183	0.969444
Sotub10g005350.1.1	Chlorophyll a-b binding protein 7, chloroplastic (AHRD V1 ***- CB12_SOLLC); contains Interpro domain(s) IPR001344 Chlorophyll A-B binding protein_rframe6	11.6138	2.67951	1.90137	-10.1797	0.307456	0.849652	0.892925	0.594886
PGSC0003DMP400015506;PGSC0003DMC400015506	PGSC0003DMT400022763 Protein	12.173	-5.81587	0.275097	0.877972	0.0178423	0.292005	0.958523	0.901589
PGSC0003DMP400052911;Sotub04g010230.1.1	PGSC0003DMT400078155 Protein	8.67169	1.14196	2.81385	1.76374	0.00595747	0.703166	0.360506	0.661469
Sotub06g025030.1.1;PGSC0003DMP400035552	ATP synthase subunit b' (AHRD V1 ***- D8G4T7_9CYAN); contains Interpro domain(s) IPR002146 ATPase, F0 complex, subunit B/B', bacterial and chloroplast_rframe6	5.22621	5.57771	7.50602	0.649418	0.289096	0.374623	0.242675	0.936724
Sotub12g025320.1.1;PGSC0003DMP400029632	ATP synthase delta subunit (AHRD V1 ***- Q7XYM8_BIGNA); contains Interpro domain(s) IPR000711 ATPase, F1 complex, OSCP/delta subunit_rframe6	-2.14237e-15	13.5967	10.0654	-4.94486	1	0.432831	0.557403	0.827993
TC209684	homologue to UniRef100_Q41229 Cluster: Photosystem I reaction center subunit IV B, chloroplast precursor (PSI-E B) [Contains: Photosystem I reaction center subunit IV B isoform 2]; n=3; Nicotiana sylvestris Rep: Photosystem I reaction center subunit IV B, chloroplast precursor (PSI-E B) [Contains: Photosystem I reaction center subunit IV B isoform 2] - Nicotiana sylvestris (Wood tobacco), partial…	10.4095	2.75538	-2.86263	-2.60635	0.0268649	0.585035	0.570851	0.698636
Sotub03g031780.1.1;PGSC0003DMP400025093	ATP-dependent clp protease ATP-binding subunit (AHRD V1 **-- Q85G08_CYAME); contains Interpro domain(s) IPR013093 ATPase associated with various cellular activities, AAA-2_rframe6	-1.07118e-15	11.6965	7.54823	-7.76672	1	0.163202	0.348177	0.465881
Sotub01g047060.1.1	Glycine-rich RNA-binding protein (AHRD V1 *-** B2YKT9_TOBAC); contains Interpro domain(s) IPR015465 RNA recognition motif, glycine rich protein_rframe6	10.4009	0.517403	-3.99763	3.10976	0.0174821	0.908465	0.387697	0.609874
BM407115	weakly similar to UniRef100_UPI00001C6FA7 Cluster: sterile alpha motif domain containing 4B; n=1; Rattus norvegicus Rep: sterile alpha motif domain containing 4B - Rattus norvegicus, partial (4%)_rframe6	6.35752	0.250083	0.73098	2.88592	0.0889516	0.953717	0.865415	0.620837
Sotub03g027900.1.1;PGSC0003DMP400042391	Extracellular calcium sensing receptor (AHRD V1 ***- C7BCU7_LIQFO); contains Interpro domain(s) IPR001763 Rhodanese-like_rframe6	5.18755	9.43206	4.82438	-7.29924	0.370181	0.219463	0.512535	0.462109
PGSC0003DMP400046827;Sotub06g029090.1.1	PGSC0003DMT400069357 Protein	13.2957	-9.16264	-5.25657	9.34286	0.00101616	0.0236927	0.14261	0.0648773
PGSC0003DMP400014577;Sotub02g017170.1.1	PGSC0003DMT400021422 Protein	-2.14237e-15	12.4055	15.8336	-14.0295	1	0.0509175	0.0198778	0.0878191
Sotub06g014190.1.1;PGSC0003DMP400027398	50S ribosomal protein L3 (AHRD V1 ***- D7LJX0_ARALY); contains Interpro domain(s) IPR019927 Ribosomal protein L3, bacterial/organelle-type_rframe6	3.45836	-1.41885	1.31773	3.92483	0.271746	0.715841	0.73513	0.460032
Sotub05g009130.1.1;PGSC0003DMP400053207	Fructose-bisphosphate aldolase (AHRD V1 **** B9SJY9_RICCO); contains Interpro domain(s) IPR000741 Fructose-bisphosphate aldolase, class-I_rframe6	6.95539	6.829	0.0574633	-6.12918	0.127848	0.230505	0.991492	0.408797
PGSC0003DMC400007881;PGSC0003DMP400007881	Triosephosphate isomerase, chloroplastic_rframe6	7.53179	-6.49115	-0.594572	12.8526	0.201046	0.377513	0.93365	0.207023
Sotub07g024580.1.1;PGSC0003DMP400021915	Malate dehydrogenase (AHRD V1 ***- Q8L5C9_SOLTU); contains Interpro domain(s) IPR010097 Malate dehydrogenase, NAD-dependent, eukaryotes and gamma proteobacteria_rframe6	-2.14237e-15	10.2553	12.9642	-8.02306	1	0.383573	0.278411	0.604638
Sotub01g048530.1.1	Triosephosphate isomerase (AHRD V1 ***- D6N3G7_GOSHI); contains Interpro domain(s) IPR000652 Triosephosphate isomerase_rframe6	12.7236	-6.54941	-5.20201	11.2034	0.031691	0.32128	0.424647	0.21578
TC210021	weakly similar to UniRef100_Q84VZ7 Cluster: At2g03440; n=1; Arabidopsis thaliana Rep: At2g03440 - Arabidopsis thaliana (Mouse-ear cress), partial (35%)_rframe6	5.20473	1.74279	0.994554	2.12194	0.102434	0.641032	0.789041	0.671753
MICRO.645.C3	BAE71311: putative rubisco subunit binding-protein alpha subunit [Trifolium pratense]_RuBisCO subunit binding-protein alpha subunit, chloroplast precursor (60 kDa chaperonin alpha subunit) (CPN-60 alpha) gb_AAA87731.1_ alphacpn60 precursor [Pisum sativum] pir__T06518 chaperonin 60 alpha chain precursor, chloroplast - garden pea_rframe6	3.48414	1.85487	5.48728	-1.34501	0.19382	0.572048	0.123004	0.758077
Sotub08g025040.1.1;PGSC0003DMP400008398	Elongation factor G (AHRD V1 ***- Q9SI75_ARATH); contains Interpro domain(s) IPR004540 Translation elongation factor EFG/EF2_rframe6	22.6211	-6.84522	-9.54557	-6.23035	0.0178372	0.493855	0.347716	0.639368
MICRO.538.C2	NP_001054392: Os05g0103200 [Oryza sativa (japonica cultivar-group)]_putative peptidylprolyl isomerase (EC 5.2.1.8) [Oryza sativa (japonica cultivar-group)] gb_AAS88825.1_ putative peptidylprolyl isomerase (EC 5.2.1.8) [Oryza sativa (japonica cultivar-group)]_rframe6	6.34893	2.15674	1.94461	-1.05742	0.0195579	0.453804	0.497744	0.780366
Sotub02g020850.1.1;PGSC0003DMP400051744	30S ribosomal protein S5 (AHRD V1 ***- B6TT32_MAIZE); contains Interpro domain(s) IPR005712 Ribosomal protein S5, bacterial-type_rframe6	6.96828	1.05068	-1.14945	-2.12088	0.168696	0.862811	0.850094	0.795162
MICRO.331.C76	P07369: Chlorophyll a-b binding protein 3C, chloroplast precursor (LHCII type I CAB-3C) (LHCP)_Chlorophyll a-b binding protein 3C, chloroplast precursor (LHCII type I CAB-3C) (LHCP) pir__CDTO3C chlorophyll a/b-binding protein 3C precursor - tomato prf__1204205G protein 3C,chlorophyll binding_rframe6	6.36611	3.36637	6.98083	-5.06998	0.0847169	0.438096	0.131988	0.386761
Sotub09g025640.1.1;PGSC0003DMP400029977	Harpin binding protein 1 (AHRD V1 **-- Q5QJA7_SOLTU); contains Interpro domain(s) IPR006843 PAP fibrillin_rframe6	-3.07965e-15	2.08128	4.38514	1.92984	1	0.732559	0.478043	0.812876
Sotub03g028450.1.1;PGSC0003DMP400042440	Photosystem II oxygen evolving complex protein PsbP (AHRD V1 ***- B2J6P7_NOSP7); contains Interpro domain(s) IPR016123 Mog1/PsbP, alpha/beta/alpha sandwich_rframe6	-2.67796e-15	7.88981	7.12842	-8.52143	1	0.312135	0.357854	0.409657
PGSC0003DMP400004144;PGSC0003DMC400004144	PGSC0003DMT400005977 Protein	3.48414	-0.0153403	3.39443	4.01165	0.243919	0.996659	0.368988	0.425662
PGSC0003DMP400012908;Sotub06g007930.1.1	PGSC0003DMT400018798 Protein	9.24808	1.40077	-1.06642	1.36051	0.15457	0.856796	0.890673	0.896002
Sotub07g024020.1.1;PGSC0003DMP400021964	Thioredoxin (AHRD V1 ***- A7LNX7_9CARY); contains Interpro domain(s) IPR005746 Thioredoxin_rframe6	3.45836	3.40962	2.10609	-2.79384	0.393379	0.509767	0.680835	0.684187
Sotub12g005610.1.1;PGSC0003DMP400026927	Thioredoxin (AHRD V1 ***- A7LNX7_9CARY); contains Interpro domain(s) IPR005746 Thioredoxin_rframe6	8.64591	1.63518	0.12016	-5.00546	0.233616	0.853971	0.989195	0.676163
Sotub04g014230.1.1;PGSC0003DMP400042192	V-type proton ATPase subunit G 1 (AHRD V1 ***- VATG1_TOBAC); contains Interpro domain(s) IPR005124 Vacuolar (H+)-ATPase G subunit_rframe6	8.68458	-7.66482	0.131923	7.44349	0.0813934	0.206912	0.981571	0.347619
MICRO.3240.C6	nseq=2_rframe6	2.32276	3.47511	5.85662	-2.18561	0.442649	0.377127	0.156067	0.671814
MICRO.5866.C1	ABE79560: Chaperone DnaK [Medicago truncatula]_Psst70 (stress 70 protein) [Pisum sativum] pir__S32818 dnaK-type molecular chaperone CSS1 precursor, chloroplast - garden pea sp_Q02028_HS7S_PEA Stromal 70 kDa heat shock-related protein, chloroplast precursor gb_AAA33637.1_ 70 kDa heat shock protein_rframe6	5.77683	2.1232	1.7581	-1.31628	0.0115561	0.366274	0.450112	0.668845
PGSC0003DMP400029983;PGSC0003DMC400029983	PGSC0003DMT400044217 Protein	6.9425	-2.82172	-3.43608	7.44184	0.00907524	0.297879	0.213209	0.0627518
Sotub03g031340.1.1;PGSC0003DMP400025033	Unknown protein DS12 from 2D-PAGE of leaf, chloroplastic (AHRD V1 **-- UP12_ORYSJ)_rframe6	6.9425	-3.50155	-1.37805	5.03344	0.0675053	0.426428	0.749416	0.395751
Sotub01g049150.1.1	V-type ATP synthase beta chain (AHRD V1 ***- VATB_PYRHO); contains Interpro domain(s) IPR005723 ATPase, V1 complex, subunit B_rframe6	8.68458	-3.87003	-1.03549	3.61704	0.0270599	0.368238	0.804335	0.524369
Sotub06g027880.1.1;PGSC0003DMP400046919	Ribosomal subunit interface protein (AHRD V1 ***- Q2JIS4_SYNJB); contains Interpro domain(s) IPR003489 Ribosomal protein S30Ae/sigma 54 modulation protein_rframe6	3.48414	-3.48414	2.9219	3.09304	0.548943	0.640672	0.69477	0.756348
Sotub12g022070.1.1;PGSC0003DMP400013391	Photosystem I reaction center subunit VI, chloroplastic (AHRD V1 ***- PSAH_SPIOL); contains Interpro domain(s) IPR004928 Photosystem I reaction centre subunit VI_rframe6	13.9366	-13.9366	-0.781154	4.58006	0.221981	0.33367	0.955219	0.806552
TC216515	UniRef100_Q6T379 Cluster: Triosephosphate isomerase; n=1; Solanum chacoense Rep: Triosephosphate isomerase - Solanum chacoense (Chaco potato), partial (87%)_rframe6	4.04765	3.1447	5.20706	-2.8965	0.0100248	0.0733401	0.0101929	0.191675
Sotub03g018550.1.1;PGSC0003DMP400009318	Superoxide dismutase (AHRD V1 ***- B9RA25_RICCO); contains Interpro domain(s) IPR001189 Manganese/iron superoxide dismutase_rframe6	13.8979	-7.54076	-8.63826	6.92889	0.00677041	0.154873	0.110516	0.310995
Sotub01g037560.1.1	Translationally-controlled tumor protein homolog (AHRD V1 ***- B5XDL0_SALSA); contains Interpro domain(s) IPR018103 Translationally controlled tumour protein, conserved site_rframe6	10.4266	-10.4266	-0.557229	7.45466	0.0911776	0.173265	0.937689	0.445701
PGSC0003DMP400017481;Sotub04g035910.1.1	PGSC0003DMT400025653 Protein	12.715	-4.11962	-3.97418	-0.424513	0.0406222	0.549335	0.56316	0.962819
PGSC0003DMP400004499;PGSC0003DMC400004499	PGSC0003DMT400006501 Protein	11.5622	-4.35435	-6.32782	2.71712	0.0199286	0.410447	0.244007	0.696099
PGSC0003DMP400055235;PGSC0003DMC400055235	PGSC0003DMT400081790 Protein	12.7236	-6.25585	-9.36848	8.39735	0.00669955	0.190912	0.0667857	0.190714
PGSC0003DMP400024308;PGSC0003DMC400024308	PGSC0003DMT400035747 Protein	-4.28473e-15	9.24741	7.66833	-14.3831	1	0.164696	0.239129	0.11509
Sotub01g034840.1.1;PGSC0003DMP400033822	NAD-dependent epimerase/dehydratase family protein-like protein (AHRD V1 ***- Q2XPW6_SOLTU); contains Interpro domain(s) IPR016040 NAD(P)-binding domain_rframe6	-1.60678e-15	7.22182	3.35514	-2.24431	1	0.264397	0.590593	0.786822
Sotub06g015020.1.1	Superoxide dismutase (AHRD V1 ***- Q7YK44_SOLLC); contains Interpro domain(s) IPR001189 Manganese/iron superoxide dismutase_rframe6	7.53179	-5.49228	-1.96734	5.19195	0.0465864	0.215155	0.640353	0.368918
Sotub07g012740.1.1;PGSC0003DMP400005664	Elongation factor Ts (AHRD V1 **** Q9SZD6_ARATH); contains Interpro domain(s) IPR014039 Translation elongation factor EFTs/EF1B, dimerisation_rframe6	-2.14237e-15	4.85632	9.80881	-6.35292	1	0.513084	0.206728	0.523326
Sotub01g022430.1.1;PGSC0003DMP400043844	Histone H3 (AHRD V1 ***- D8L9K7_WHEAT); contains Interpro domain(s) IPR000164 Histone H3_rframe6	13.2871	-8.10482	-7.54619	11.6179	0.0292263	0.237656	0.268391	0.210199
Sotub04g035690.1.1	ATP-dependent zinc metalloprotease FtsH 1 (AHRD V1 ***- A2BP24_PROMS); contains Interpro domain(s) IPR005936 Peptidase M41, FtsH_rframe6	10.4181	-3.52222	-0.940108	0.207697	0.0321941	0.507616	0.857466	0.976378
Sotub09g012120.1.1;PGSC0003DMP400035369	Fructose-1 6-bisphosphatase class 1 (AHRD V1 ***- D0MHZ8_RHOM4); contains Interpro domain(s) IPR000146 Fructose-1,6-bisphosphatase_rframe6	13.8979	-0.501851	-7.72383	-1.77526	0.0438777	0.947205	0.32595	0.861538
Sotub01g041180.1.1;PGSC0003DMP400041114	Ankyrin repeat domain-containing protein 2 (AHRD V1 **-- B6TNC0_MAIZE); contains Interpro domain(s) IPR002110 Ankyrin_rframe6	-1.87457e-15	2.42816	1.48645e-15	1.97028	1	0.524573	1	0.697582
MICRO.1036.C8	Q41228: Photosystem I reaction center subunit IV A, chloroplast precursor (PSI-E A) [Contains: Photosystem I reaction center subunit IV A isoform 2]_Photosystem I reaction center subunit IV A, chloroplast precursor (PSI-E A) pir__T16962 photosystem I chain PSI-E - wood tobacco gb_AAB31704.1_ photosystem I subunit PSI-E [Nicotiana sylvestris]_rframe6	-2.14237e-15	6.51947	4.09083	-6.2791	1	0.0401746	0.158724	0.114118
TC195013	homologue to UniRef100_Q3I5C4 Cluster: Cytosolic ascorbate peroxidase 1; n=1; Solanum lycopersicum Rep: Cytosolic ascorbate peroxidase 1 - Solanum lycopersicum (Tomato) (Lycopersicon esculentum), complete_rframe6	5.20903	0.364897	0.304997	-1.58531	0.0753147	0.913022	0.927246	0.724684
Sotub03g029310.1.1;PGSC0003DMP400033925	Ribulose-5-phosphate-3-epimerase (AHRD V1 ***- Q8S4X2_PEA); contains Interpro domain(s) IPR000056 Ribulose-phosphate 3-epimerase_rframe6	-2.14237e-15	4.99747	6.06271	-7.26127	1	0.408729	0.321822	0.372998
PGSC0003DMP400002234;Sotub01g012840.1.1	PGSC0003DMT400003101 Protein	-2.67796e-16	1.35967	4.57438	-1.56923	1	0.717012	0.244698	0.75489
MICRO.331.C11	NAME?	6.36611	0.486319	2.08464	-2.5875	0.0578628	0.897132	0.583526	0.611433
Sotub12g008320.1.1	Thylakoid lumenal protein (AHRD V1 ***- B6SU36_MAIZE)_rframe6	1.72918	0.310327	0.709292	4.08222	0.610817	0.943055	0.870416	0.491463
PGSC0003DMP400012777;Sotub10g019410.1.1	PGSC0003DMT400018569 Protein	2.45577e-16	-9.41183e-16	4.38514	2.68122	1	1	0.403995	0.697769
Sotub12g007820.1.1;PGSC0003DMP400013799	Eukaryotic translation initiation factor 5A (AHRD V1 **** Q207T7_GYMCO); contains Interpro domain(s) IPR019769 Translation elongation factor, IF5A, hypusine site_rframe6	-4.12803e-16	-4.70591e-16	1.82886	5.03495	1	1	0.666328	0.386537
MICRO.4177.C3	nseq=125_rframe6	5.22621	1.35354	2.29681	-0.395426	0.0655242	0.674874	0.481939	0.926761
MICRO.2346.C10	NAME?	5.76394	-1.64315	-4.5447	6.55371	0.134319	0.719611	0.335575	0.303154
PGSC0003DMP400037385;Sotub09g007400.1.1	PGSC0003DMT400055527 Protein	-3.74914e-15	6.56287	10.4436	-17.0065	1	0.310158	0.125238	0.0724614
TC212240	UniRef100_Q2MIB4 Cluster: ATP synthase B chain; n=3; Solanum Rep: ATP synthase B chain - Solanum lycopersicum (Tomato) (Lycopersicon esculentum), complete_rframe6	5.20903	-1.1694	0.101043	2.51265	0.0482818	0.690336	0.972375	0.527252
Sotub04g009130.1.1;PGSC0003DMP400055596	Glutamate-1-semialdehyde-2 1-aminomutase (AHRD V1 ***- D7MPQ2_ARALY); contains Interpro domain(s) IPR004639 Tetrapyrrole biosynthesis, glutamate-1-semialdehyde aminotransferase_rframe6	1.07118e-15	3.05926	8.76607	-8.22814	1	0.592225	0.151914	0.29774
Sotub07g016410.1.1;PGSC0003DMP400004255	chaperonin (AHRD V1 *-*- B4WMS9_9SYNE); contains Interpro domain(s) IPR017416 Chaperonin 21, chloroplast_rframe6	5.18755	-4.50771	-2.95078	5.12013	0.139135	0.298436	0.486123	0.373357
PGSC0003DMP400012499;PGSC0003DMC400012499	PGSC0003DMT400018162 Protein	3.45836	-0.739018	2.97149	-1.99278	0.230675	0.834183	0.411261	0.67547
Sotub09g008890.1.1	Ribulose bisphosphate carboxylase/oxygenase activase 1 (AHRD V1 ***- E5GC77_CUCME)_rframe6	6.37041	-2.58954	-3.42317	3.95669	0.025867	0.404454	0.279264	0.345978
Sotub09g009890.1.1;PGSC0003DMP400015574	30S ribosomal protein S11 (AHRD V1 ***- RS11_CAUSK); contains Interpro domain(s) IPR001971 Ribosomal protein S11_rframe6	-2.23901e-16	-5.71432e-16	2.51636	-2.51636	1	1	0.275346	0.407084
PGSC0003DMP400048869;PGSC0003DMC400048869	PGSC0003DMT400072279 Protein	6.37041	1.20526	2.00102	-0.778972	0.1527	0.82086	0.707903	0.913008
Sotub03g012960.1.1;PGSC0003DMP400032278	Pentapeptide repeat protein (AHRD V1 *-*- B4WQI2_9SYNE); contains Interpro domain(s) IPR001646 Pentapeptide repeat_rframe6	1.16138	-1.16138	-1.16138	4.96029	0.659547	0.732171	0.732171	0.294131
CV430355	similar to UniRef100_Q40425 Cluster: RNA-binding gricine-rich protein-1; n=1; Nicotiana sylvestris Rep: RNA-binding gricine-rich protein-1 - Nicotiana sylvestris (Wood tobacco), partial (95%)_rframe-3	5.20043	-0.874212	-2.55801	2.31407	0.00383663	0.59799	0.150175	0.31202
TC226364	homologue to UniRef100_P55312 Cluster: Catalase isozyme 2; n=1; Solanum tuberosum Rep: Catalase isozyme 2 - Solanum tuberosum (Potato), partial (58%)_rframe6	5.18755	0.298249	-2.54512	0.841837	0.0533004	0.920567	0.406975	0.834038
MICRO.2650.C1	P30173: Actin-101_actin [Solanum tuberosum] pir__S20093 actin 101 - potato sp_P30173_ACTD_SOLTU ACTIN 101_rframe6	7.51031	-3.34775	-3.44469	4.58028	0.0564633	0.456573	0.444185	0.448088
TC208916	homologue to UniRef100_Q6RUF6 Cluster: Fructose-bisphosphate aldolase; n=1; Glycine max Rep: Fructose-bisphosphate aldolase - Glycine max (Soybean), complete_rframe6	-1.33898e-15	2.74023	2.89681	-0.588224	1	0.230425	0.207546	0.839529
Sotub04g026480.1.1;PGSC0003DMP400043492	Alcohol dehydrogenase (Fragment) (AHRD V1 ***- Q6R4X9_ZEAMM); contains Interpro domain(s) IPR002347 Glucose/ribitol dehydrogenase_rframe6	-2.5246e-15	-3.22691e-15	12.2725	-12.2725	1	1	0.0503523	0.121993
Sotub06g029050.1.1;PGSC0003DMP400046824	Nucleoside diphosphate kinase (AHRD V1 ***- C6TA28_SOYBN); contains Interpro domain(s) IPR001564 Nucleoside diphosphate kinase, core_rframe6	-2.23901e-16	-5.71432e-16	2.51636	-2.51636	1	1	0.275346	0.407084
Sotub11g008510.1.1;PGSC0003DMP400027526	Chloride intracellular channel 6 (AHRD V1 **-- B6UCX2_MAIZE); contains Interpro domain(s) IPR017933 Glutathione S-transferase/chloride channel, C-terminal_rframe6	0	1.35967	4.38514	-2.04676	1	0.754684	0.329406	0.726144
Sotub03g005450.1.1;PGSC0003DMP400023780	Histone H2A (AHRD V1 ***- B9MZP0_POPTR); contains Interpro domain(s) IPR002119 Histone H2A_rframe6	6.91673	-2.83771	0.17177	-0.299347	0.227919	0.687125	0.98043	0.974582
PGSC0003DMP400048033;PGSC0003DMC400048033	PGSC0003DMT400071037 Protein	-1.87457e-15	4.12079	4.46531	-3.13185	1	0.157476	0.130029	0.399695
Sotub02g024280.1.1;PGSC0003DMP400029248	Plastid-lipid-associated protein, chloroplastic (AHRD V1 **-- PAP_CITUN); contains Interpro domain(s) IPR006843 PAP fibrillin_rframe6	-1.60678e-15	3.12192	1.08106e-15	4.27418	1	0.470521	1	0.461846
TC207210	homologue to UniRef100_Q9SXX4 Cluster: Fructose-bisphosphate aldolase; n=1; Nicotiana paniculata Rep: Fructose-bisphosphate aldolase - Nicotiana paniculata, partial (46%)_rframe6	2.32276	-1.28212	0.574049	3.3837	0.177807	0.542248	0.782593	0.248084
Sotub03g012340.1.1;PGSC0003DMP400016824	Kunitz-type protease inhibitor (AHRD V1 **** Q3S481_SOLTU); contains Interpro domain(s) IPR002160 Proteinase inhibitor I3, Kunitz legume_rframe6	-2.14237e-15	11.7548	3.35514	-5.54825	1	0.160688	0.667847	0.598182
Sotub02g036090.1.1;PGSC0003DMP400000966	Serine protease (AHRD V1 ***- E2SYW0_9RALS); contains Interpro domain(s) IPR001254 Peptidase S1 and S6, chymotrypsin/Hap_rframe6	3.45836	-1.41885	-3.45836	8.36754	0.110849	0.580233	0.20049	0.0381852
MICRO.331.C18	P07370: Chlorophyll a-b binding protein 1B, chloroplast precursor (LHCII type I CAB-1B) (LHCP)_Chlorophyll a-b binding protein 1B, chloroplast precursor (LHCII type I CAB-1B) (LHCP) pir__CDTO1B chlorophyll a/b-binding protein 1B precursor - tomato gb_AAA34147.1_ chlorophyll a/b-binding protein Cab-1B_rframe6	-8.03388e-16	3.61854	7.02756	-6.5514	1	0.334638	0.0841032	0.20478
PGSC0003DMP400006732;Sotub04g028380.1.1	PGSC0003DMT400009656 Protein	8.07811	-4.28331	-4.47082	4.34046	0.0562421	0.379286	0.359979	0.501386
Sotub09g026920.1.1;PGSC0003DMP400002693	Major allergen Mal d 1.06A02 (AHRD V1 ***- Q4VPK5_MALDO); contains Interpro domain(s) IPR000916 Bet v I allergen_rframe6	5.18755	-5.18755	-5.18755	5.18755	0.0331455	0.079602	0.079602	0.170471
Sotub03g019370.1.1;PGSC0003DMP400017124	Glutamate synthase (Ferredoxin) (AHRD V1 ***- B8HTZ7_CYAP4); contains Interpro domain(s) IPR002932 Glutamate synthase, central-C_rframe6	3.48414	10.4944	-1.80657	-9.95598	0.629448	0.277701	0.845213	0.432767
TC201915	homologue to UniRef100_P32980 Cluster: ATP synthase delta chain, chloroplast precursor; n=1; Nicotiana tabacum Rep: ATP synthase delta chain, chloroplast precursor - Nicotiana tabacum (Common tobacco), complete_rframe6	3.48414	2.91402	0.150599	-2.89311	0.457867	0.626436	0.97975	0.71761
Sotub07g016990.1.1;PGSC0003DMP400001780	2 3-bisphosphoglycerate-independent phosphoglycerate mutase (AHRD V1 ***- B9S1V6_RICCO); contains Interpro domain(s) IPR005995 Phosphoglycerate mutase, 2,3-bisphosphoglycerate-independent_rframe6	-2.65574e-15	9.41183e-16	10.1921	-7.34288	1	1	0.036863	0.209605
PGSC0003DMP400007386;Sotub05g012770.1.1	PGSC0003DMT400010575 Protein	2.30558	0.093108	-1.69596	0.880151	0.311015	0.973706	0.55355	0.816712
TC201617	NAME?	4.05624	2.86877	0.387544	-3.33154	0.133586	0.383586	0.90361	0.447549
PGSC0003DMC400000820	Superoxide dismutase [Cu-Zn]_rframe6	-5.35592e-16	5.14054	2.64243	-5.98437	1	0.128114	0.404574	0.178031
Sotub06g028480.1.1;PGSC0003DMP400046774	50S ribosomal protein L29 (AHRD V1 ***- B6TS58_MAIZE); contains Interpro domain(s) IPR001854 Ribosomal protein L29_rframe6	1.46678e-16	-2.68909e-16	7.01286	-0.363518	1	1	0.138218	0.950265
Sotub12g026810.1.1	Cathepsin B-like cysteine proteinase (AHRD V1 **-* CYSP_SCHMA); contains Interpro domain(s) IPR013128 Peptidase C1A, papain_rframe6	-5.35592e-16	5.14054	4.42086	-6.56374	1	0.236273	0.302056	0.257436
PGSC0003DMC400010344;PGSC0003DMP400010344	Vacuolar proton ATPase subunit E_rframe6	-1.33898e-15	3.08711	3.16819	-3.78993	1	0.206589	0.196235	0.243458
Sotub03g032510.1.1;PGSC0003DMP400009959	Guanine nucleotide-binding protein beta subunit-like protein (AHRD V1 **-* B6SJ21_MAIZE); contains Interpro domain(s) IPR017986 WD40 repeat, region_rframe6	-4.82033e-15	7.43955	5.84685	-7.80293	1	0.280453	0.388578	0.390954
Sotub11g026560.1.1;PGSC0003DMP400055987	Ribosomal protein L12 (AHRD V1 ***- A8J597_CHLRE); contains Interpro domain(s) IPR000911 Ribosomal protein L11_rframe6	0	0	0	0	NA	NA	NA	NA
PGSC0003DMP400033644;PGSC0003DMC400033644	PGSC0003DMT400049841 Protein	-2.27626e-15	2.08128	1.21924	-0.278019	1	0.420484	0.63155	0.934489
PGSC0003DMP400035260;PGSC0003DMC400035260	PGSC0003DMT400052308 Protein	3.61254e-18	-2.52103e-16	1.21924	0.579361	1	1	0.527999	0.820826
PGSC0003DMP400036884;Sotub10g007480.1.1	PGSC0003DMT400054836 Protein	1.60678e-15	6.45845	13.0999	-18.292	1	0.502433	0.194701	0.179215
PGSC0003DMP400033537;PGSC0003DMC400033537	PGSC0003DMT400049686 Protein	-1.2912e-15	4.03364e-16	8.20828	-4.51023	1	1	0.00184235	0.0870157
Sotub10g026970.1.1	Calmodulin-2 (AHRD V1 ***- D7LFI7_ARALY); contains Interpro domain(s) IPR011992 EF-Hand type_rframe6	-9.5562e-16	3.36137e-17	1.94895	2.18376	1	1	0.368887	0.448913
PGSC0003DMP400043407;Sotub10g006730.1.1	PGSC0003DMT400064379 Protein	4.61115	-0.504286	-0.495105	-1.85556	0.162741	0.898588	0.900422	0.727733
Sotub12g006240.1.1;PGSC0003DMP400015035	Chlorophyll a-b binding protein 13, chloroplastic (AHRD V1 ***- CB23_SOLLC); contains Interpro domain(s) IPR001344 Chlorophyll A-B binding protein_rframe6	-3.21355e-15	2.87842	4.81686	-3.19878	1	0.592965	0.379923	0.656853
Sotub10g026890.1.1;PGSC0003DMP400048843	Protein grpE (AHRD V1 *-*- B0CAY8_ACAM1); contains Interpro domain(s) IPR000740 GrpE nucleotide exchange factor_rframe6	-4.83775e-16	5.91872e-16	5.40528e-16	2.5326	1	1	1	0.407084
PGSC0003DMP400041249;PGSC0003DMC400041249	PGSC0003DMT400061282 Protein	0	0	0	0	NA	NA	NA	NA
Sotub04g035360.1.1;PGSC0003DMP400017580	Thioredoxin (AHRD V1 ***- D8U146_VOLCA); contains Interpro domain(s) IPR013766 Thioredoxin domain_rframe6	0	0	0	0	NA	NA	NA	NA
Sotub03g023460.1.1;PGSC0003DMP400026606	HAD-superfamily hydrolase subfamily IA variant 3 containing protein expressed (AHRD V1 **-- Q10I42_ORYSJ); contains Interpro domain(s) IPR005834 Haloacid dehalogenase-like hydrolase_rframe6	-7.72235e-17	-8.40342e-16	2.92342	-2.92342	1	1	0.275346	0.407084
Sotub11g024240.1.1;PGSC0003DMP400000901	50S ribosomal protein L9 (AHRD V1 ***- B4FU53_MAIZE); contains Interpro domain(s) IPR000244 Ribosomal protein L9_rframe6	3.48414	-3.48414	-3.48414	3.48414	0.0331455	0.079602	0.079602	0.170471
Sotub01g037610.1.1;PGSC0003DMP400042806	60S ribosomal protein L22-2 (AHRD V1 ***- D7L3W0_ARALY); contains Interpro domain(s) IPR002671 Ribosomal protein L22e_rframe6	3.48414	-3.48414	-3.48414	3.48414	0.0331455	0.079602	0.079602	0.170471
Sotub04g034030.1.1;PGSC0003DMP400006591	50S ribosomal protein L31 (AHRD V1 ***- A5AHS8_VITVI); contains Interpro domain(s) IPR002150 Ribosomal protein L31_rframe6	0	0	0	0	NA	NA	NA	NA
Sotub03g020460.1.1;PGSC0003DMP400054600	40S ribosomal protein S18 (AHRD V1 ***- B4G286_MAIZE); contains Interpro domain(s) IPR001892 Ribosomal protein S13_rframe6	5.53076e-16	-9.14834e-16	-1.08106e-15	1.7986	1	1	1	0.407084
PGSC0003DMP400027280;Sotub11g030200.1.1	PGSC0003DMT400040216 Protein	5.76394	-5.76394	-3.32547	7.71596	0.187289	0.294915	0.534545	0.295905
Sotub03g012990.1.1;PGSC0003DMP400032316	Heat shock protein 5 (AHRD V1 ***- E4W3Z2_HAELO); contains Interpro domain(s) IPR013126 Heat shock protein 70_rframe6	-4.01694e-16	1.91895	5.40528e-16	-1.91895	1	0.275346	1	0.407084
PGSC0003DMP400051205;PGSC0003DMC400051205	PGSC0003DMT400075598 Protein	-6.89495e-16	7.73114e-16	2.92342	-0.390819	1	1	0.400864	0.93149
Sotub07g020450.1.1	Protein thf1 (AHRD V1 ***- A0YRG1_LYNSP)_rframe6	-5.35592e-16	1.01975	2.92342	-0.211509	1	0.759799	0.392343	0.96217
PGSC0003DMP400055325;Sotub01g007030.1.1	PGSC0003DMT400081909 Protein	6.96828	-1.4182	-4.73152	0.44774	0.18928	0.825257	0.469431	0.958492
PGSC0003DMP400013800;PGSC0003DMC400013800	PGSC0003DMT400020254 Protein	5.22621	-0.428843	-5.22621	5.49405	0.328492	0.948643	0.442697	0.544108
Sotub01g045870.1.1;PGSC0003DMP400044761	Nitrite reductase (AHRD V1 ***- Q76KB0_TOBAC); contains Interpro domain(s) IPR006067 Nitrite and sulphite reductase 4Fe-4S region_rframe6	-2.91685e-16	-2.01682e-16	1.67757	-1.67757	1	1	0.275346	0.407084
Sotub04g009480.1.1;PGSC0003DMP400055635	50S ribosomal protein L10 (AHRD V1 ***- B6SUJ0_MAIZE); contains Interpro domain(s) IPR001790 Ribosomal protein L10_rframe6	-1.24731e-16	-1.68068e-17	0.559191	-0.559191	1	1	0.275346	0.407084
PGSC0003DMP400050240;Sotub12g023750.1.1	PGSC0003DMT400074197 Protein	2.30558	-2.30558	0.617848	8.21348	0.34326	0.456917	0.838908	0.0749062
PGSC0003DMP400043561;Sotub05g007200.1.1	PGSC0003DMT400064608 Protein	0	1.91895	-1.64692e-16	-0.0194936	1	0.42818	1	0.995097
MICRO.854.C2	P31427: Leucine aminopeptidase, chloroplast precursor (LAP) (Leucyl aminopeptidase) (Proline aminopeptidase) (Prolyl aminopeptidase)_leucine aminopeptidase [Solanum tuberosum] pir__S41376 leucyl aminopeptidase (EC 3.4.11.1) - potato sp_P31427_AMPL_SOLTU Aminopeptidase, chloroplast precursor (Leucine aminopeptidase) (LAP) (Leucyl aminopeptidase) (Proline aminopeptidase) (Prolyl ..._rframe6	3.48414	1.79296	-3.48414	3.82135	0.453173	0.760803	0.557908	0.630473
PGSC0003DMP400029503;PGSC0003DMC400029502	PGSC0003DMT400043485 Protein	-7.46893e-17	-1.20941e-16	1.35132e-16	1.89945	1	1	1	0.407084
Sotub02g016090.1.1;PGSC0003DMP400036738	40S ribosomal protein S25-1 (AHRD V1 ***- B4FG22_MAIZE); contains Interpro domain(s) IPR004977 Ribosomal protein S25_rframe6	3.34745e-16	0.679836	-8.10792e-16	0.519229	1	0.577815	1	0.749454
Sotub01g037240.1.1;PGSC0003DMP400042879	Histone H2A (AHRD V1 ***- Q8H0G7_TOBAC); contains Interpro domain(s) IPR002119 Histone H2A_rframe6	-4.11133e-16	-1.21009e-15	3.65771	-3.65771	1	1	0.275346	0.407084
PGSC0003DMP400056248;Sotub05g022450.1.1	PGSC0003DMT400084201 Protein	4.61115	-2.26416	-2.27353	3.51495	0.0705313	0.444259	0.442456	0.379474
Sotub03g027530.1.1;PGSC0003DMP400042353	Aldehyde dehydrogenase 1 (AHRD V1 ***- Q84V96_LOTCO); contains Interpro domain(s) IPR015590 Aldehyde dehydrogenase_rframe6	3.45836	-3.45836	-3.45836	3.45836	0.0331455	0.079602	0.079602	0.170471
Sotub08g027900.1.1;PGSC0003DMP400021731	Nucleoside diphosphate kinase (AHRD V1 ***- D5ILC3_SOLTU); contains Interpro domain(s) IPR001564 Nucleoside diphosphate kinase, core_rframe6	3.45836	-1.41885	-3.45836	3.21745	0.161354	0.633995	0.264493	0.42809
Sotub03g036360.1.1;PGSC0003DMP400004525	30S ribosomal protein S17 (AHRD V1 *-*- E5UMI3_NEIMU); contains Interpro domain(s) IPR019984 Ribosomal protein S17, bacterial-type_rframe6	3.48414	-3.48414	-3.48414	3.48414	0.0331455	0.079602	0.079602	0.170471
TC194725	homologue to UniRef100_Q3V538 Cluster: PSII 43 kDa protein; n=3; Liliopsida Rep: PSII 43 kDa protein - Acorus calamus (Sweet flag), complete_rframe6	-3.21355e-15	4.8424	4.26733	-8.23163	1	0.358134	0.414831	0.25281
Sotub02g014160.1.1;PGSC0003DMP400012365	30S ribosomal protein S21, chloroplastic (Fragment) (AHRD V1 *--- RR21_SPIOL); contains Interpro domain(s) IPR001911 Ribosomal protein S21_rframe6	0	0	0	0	NA	NA	NA	NA
Sotub02g028250.1.1;PGSC0003DMP400006263	Aldose 1-epimerase family protein (AHRD V1 ***- D7MMG0_ARALY); contains Interpro domain(s) IPR014718 Glycoside hydrolase-type carbohydrate-binding, subgroup_rframe6	-7.46893e-17	-1.20941e-16	1.35132e-16	1.89945	1	1	1	0.407084
Sotub06g017290.1.1;PGSC0003DMP400028467	Aldo/keto reductase family protein (AHRD V1 ***- D7KDE3_ARALY); contains Interpro domain(s) IPR020471 Aldo/keto reductase subgroup_rframe6	-1.49379e-16	-2.41883e-16	2.70264e-16	3.79891	1	1	1	0.407084
MICRO.318.C12	nseq=2_rframe6	1.74207	-1.74207	0.315953	1.23331	0.160295	0.26322	0.831677	0.54137
TC202431	homologue to UniRef100_Q43779 Cluster: Superoxide dismutase [Cu-Zn] 2; n=1; Solanum lycopersicum Rep: Superoxide dismutase [Cu-Zn] 2 - Solanum lycopersicum (Tomato) (Lycopersicon esculentum), complete_rframe6	-3.3391e-16	-3.6975e-16	2.05802	-1.15872	1	1	0.126839	0.490854
TC210562	homologue to UniRef100_A7PWE1 Cluster: Chromosome chr8 scaffold_34, whole genome shotgun sequence; n=2; Vitis vinifera Rep: Chromosome chr8 scaffold_34, whole genome shotgun sequence - Vitis vinifera (Grape), partial (46%)_rframe6	2.30558	0.521155	-1.08634	1.72555	0.172144	0.797713	0.596168	0.532123
PGSC0003DMP400041362;Sotub09g005660.1.1	PGSC0003DMT400061484 Protein	-2.41887e-16	2.95936e-16	2.70264e-16	1.2663	1	1	1	0.407084
STMIZ92TV	P06183: Photosystem II 10 kDa polypeptide, chloroplast precursor (Light-inducible tissue-specific ST-LS1 protein)_ST-LS1 protein [Solanum tuberosum] sp_P06183_PSBR_SOLTU Photosystem II 10 kDa polypeptide, chloroplast precursor (Light inducible tissue-specific ST-LS1 protein) pir__S00411 photosystem II 10K protein precursor - potato_rframe6	-1.47288e-15	1.38752	0.914428	0.16342	1	0.453722	0.617296	0.946436
MICRO.1036.C5	Q41228: Photosystem I reaction center subunit IV A, chloroplast precursor (PSI-E A) [Contains: Photosystem I reaction center subunit IV A isoform 2]_Photosystem I reaction center subunit IV B, chloroplast precursor (PSI-E B) pir__T16963 photosystem I chain PSI-E, isoform b - wood tobacco gb_AAB31705.1_ photosystem I subunit PSI-E [Nicotiana sylvestris]_rframe6	-2.41016e-15	2.40727	4.06562	-5.27383	1	0.325107	0.117058	0.127629
Sotub07g006500.1.1;PGSC0003DMP400019661	Eukaryotic translation initiation factor 5A (AHRD V1 ***- D6N3G5_GOSHI); contains Interpro domain(s) IPR001884 Translation elongation factor, IF5A_rframe6	1.36599e-16	5.10792e-16	-2.70264e-16	3.16576	1	1	1	0.407084
PGSC0003DMP400013707;Sotub12g006400.1.1	PGSC0003DMT400020100 Protein	1.07118e-15	2.37943	6.06271	-7.49241	1	0.560679	0.163635	0.194865
Sotub07g024360.1.1;PGSC0003DMP400021930	30S ribosomal protein S20 (AHRD V1 *-*- RS20_THEEB); contains Interpro domain(s) IPR002583 Ribosomal protein S20_rframe6	0	0	0	0	NA	NA	NA	NA
Sotub06g022920.1.1;PGSC0003DMP400028846	Acid phosphatase (AHRD V1 **-- O49855_SOYBN); contains Interpro domain(s) IPR010028 Acid phosphatase, plant_rframe6	1.07118e-15	4.49847	-2.16211e-15	-0.699567	1	0.288295	1	0.897796
Sotub03g024130.1.1	Nucleoside diphosphate kinase (AHRD V1 ***- B9RAM1_RICCO); contains Interpro domain(s) IPR001564 Nucleoside diphosphate kinase, core_rframe6	0	0	0	0	NA	NA	NA	NA
PGSC0003DMP400052472;PGSC0003DMC400052472	PGSC0003DMT400077454 Protein	-4.77791e-17	-4.03364e-16	3.04809	1.66336	1	1	0.433612	0.745387
Sotub06g015200.1.1;PGSC0003DMP400037788	50S ribosomal protein L2 (AHRD V1 ***- RL2_MYCAP); contains Interpro domain(s) IPR002171 Ribosomal protein L2_rframe6	2.30558	-2.30558	-2.30558	2.30558	0.0331455	0.079602	0.079602	0.170471
PGSC0003DMP400013127;Sotub11g024920.1.1	PGSC0003DMT400019150 Protein	4.61115	-4.61115	-4.61115	7.24545	0.102064	0.188527	0.188527	0.131751
Sotub01g026460.1.1;PGSC0003DMP400012177	Thylakoid lumenal 19 kDa protein, chloroplastic (AHRD V1 ***- TL19_ARATH); contains Interpro domain(s) IPR016123 Mog1/PsbP, alpha/beta/alpha sandwich_rframe6	0	0	0	0	NA	NA	NA	NA
PGSC0003DMP400016183;PGSC0003DMC400016183	PGSC0003DMT400023727 Protein	2.30558	-1.61182	0.0320427	0.473262	0.161581	0.42478	0.987029	0.858127
Sotub11g007290.1.1;PGSC0003DMP400023600	UTP-glucose 1 phosphate uridylyltransferase (AHRD V1 **** B3VDY8_EUCGR); contains Interpro domain(s) IPR016267 UTP--glucose-1-phosphate uridylyltransferase, subgroup_rframe6	3.48414	-3.48414	-3.48414	4.11729	0.0395963	0.0915124	0.0915124	0.128772
Sotub02g013340.1.1;PGSC0003DMP400012204	Porin/voltage-dependent anion-selective channel protein (AHRD V1 **** A9P802_POPTR); contains Interpro domain(s) IPR001925 Porin, eukaryotic type_rframe6	0	0	0	0	NA	NA	NA	NA
Sotub10g007190.1.1;PGSC0003DMP400043445	Thioredoxin m (AHRD V1 ***- B9HZV8_POPTR); contains Interpro domain(s) IPR005746 Thioredoxin_rframe6	0	0	0	0	NA	NA	NA	NA
Sotub01g034090.1.1	30S ribosomal protein S10 (AHRD V1 ***- RS10_CAMFF); contains Interpro domain(s) IPR005729 Ribosomal protein S10, eukaryotic/archaeal_rframe6	0	0	0	0	NA	NA	NA	NA
PGSC0003DMC400040197;PGSC0003DMP400040197	Sn-2 protein_rframe6	9.29104	-9.29104	-9.29104	9.29104	0.0331455	0.079602	0.079602	0.170471
Sotub01g020840.1.1	Photosystem I iron-sulfur center (AHRD V1 ***- E5KUE5_CORLA); contains Interpro domain(s) IPR017491 Photosystem I, PsaC_rframe6	-1.57787e-16	-2.01682e-16	1.95717	-1.95717	1	1	0.275346	0.407084
Sotub01g024100.1.1;PGSC0003DMP400015875	Glucose-1-phosphate adenylyltransferase (AHRD V1 **** P93230_SOLLC); contains Interpro domain(s) IPR011831 Glucose-1-phosphate adenylyltransferase_rframe6	-1.87457e-15	3.12192	1.35132e-15	-1.32332	1	0.339367	1	0.755464
PGSC0003DMC400021497	Translation initiation factor IF-2_rframe6	4.68643e-16	0.679836	-7.51672e-16	-0.0803039	1	0.404306	1	0.939909
MICRO.4054.C13	nseq=3_rframe6	5.12035e-16	-6.18898e-16	-8.10792e-16	2.46537	1	1	1	0.12147
Sotub12g030260.1.1;PGSC0003DMP400008076	Adenosylhomocysteinase (AHRD V1 ***- A1KYB0_TOBAC); contains Interpro domain(s) IPR000043 S-adenosyl-L-homocysteine hydrolase_rframe6	-1.60678e-15	3.12192	2.56751e-15	-1.22247	1	0.345758	1	0.776535
Sotub04g019610.1.1;PGSC0003DMP400018910	Violaxanthin de-epoxidase (Fragment) (AHRD V1 *-** Q6B9X0_HORVU); contains Interpro domain(s) IPR010788 Violaxanthin de-epoxidase_rframe6	0	0	0	0	NA	NA	NA	NA
Sotub04g013370.1.1;PGSC0003DMP400026402	Peptidyl-prolyl cis-trans isomerase (AHRD V1 ***- C1FEU4_MICSR); contains Interpro domain(s) IPR001179 Peptidyl-prolyl cis-trans isomerase, FKBP-type_rframe6	0	0	0	0	NA	NA	NA	NA
AM907804	homologue to UniRef100_P14831 Cluster: Superoxide dismutase [Cu-Zn], chloroplast precursor; n=1; Solanum lycopersicum Rep: Superoxide dismutase [Cu-Zn], chloroplast precursor - Solanum lycopersicum (Tomato) (Lycopersicon esculentum), partial (78%)_rframe6	0	3.08711	-8.10792e-16	-1.30971	1	0.0822158	1	0.54185
Sotub08g028900.1.1;PGSC0003DMP400021804	Reductase (AHRD V1 ***- B5HVX9_9ACTO); contains Interpro domain(s) IPR013027 FAD-dependent pyridine nucleotide-disulphide oxidoreductase_rframe6	-6.67819e-16	-7.39501e-16	3.91434	-3.91434	1	1	0.275346	0.407084
Sotub12g030800.1.1;PGSC0003DMP400008292	50S ribosomal protein L18 (AHRD V1 ***- B6TYR5_MAIZE); contains Interpro domain(s) IPR004389 Ribosomal protein L18, bacterial_rframe6	-7.41158e-16	-6.05046e-16	4.09083	-4.09083	1	1	0.0503523	0.121993
TC194626	UniRef100_Q2MIA0 Cluster: Photosystem I P700 chlorophyll a apoprotein A1; n=3; Solanum Rep: Photosystem I P700 chlorophyll a apoprotein A1 - Solanum lycopersicum (Tomato) (Lycopersicon esculentum), complete_rframe6	-2.41016e-15	2.77504	1.82886	-4.6039	1	0.356084	0.535761	0.261368
TC215826	similar to UniRef100_A7P0A9 Cluster: Chromosome chr6 scaffold_3, whole genome shotgun sequence; n=1; Vitis vinifera Rep: Chromosome chr6 scaffold_3, whole genome shotgun sequence - Vitis vinifera (Grape), partial (78%)_rframe6	-3.73446e-17	-6.04707e-17	6.7566e-17	0.949727	1	1	1	0.407084
Sotub02g030930.1.1;PGSC0003DMP400037125	Ribosomal protein L26 (AHRD V1 ***- A8HMG7_CHLRE); contains Interpro domain(s) IPR005756 Ribosomal protein L26, eukaryotic/archaeal_rframe6	0	0	0	0	NA	NA	NA	NA
TC222165	homologue to UniRef100_Q8W214 Cluster: Single-stranded DNA binding protein precursor; n=1; Solanum tuberosum Rep: Single-stranded DNA binding protein precursor - Solanum tuberosum (Potato), partial (85%)_rframe6	-1.33898e-15	1.04064	1.728	-2.76864	1	0.415399	0.193786	0.129782
MICRO.14036.C2	nseq=22_rframe6	0	0	0	0	NA	NA	NA	NA
Sotub10g005530.1.1;PGSC0003DMP400025323	40S ribosomal protein S8 (AHRD V1 ***- Q2XPV9_SOLTU); contains Interpro domain(s) IPR001047 Ribosomal protein S8e_rframe6	0	0	0	0	NA	NA	NA	NA
Sotub09g024400.1.1	Aldo/keto reductase family protein (AHRD V1 ***- D7KWQ6_ARALY); contains Interpro domain(s) IPR001395 Aldo/keto reductase_rframe6	0	0	0	0	NA	NA	NA	NA
Sotub02g011240.1.1;PGSC0003DMP400018361	Malate dehydrogenase (AHRD V1 ***- B9S7S1_RICCO); contains Interpro domain(s) IPR010097 Malate dehydrogenase, NAD-dependent, eukaryotes and gamma proteobacteria_rframe6	5.35592e-16	5.75684	-1.08106e-15	-5.75684	1	0.275346	1	0.407084
CV499619	UniRef100_O81394 Cluster: Phosphoglycerate kinase; n=1; Solanum tuberosum Rep: Phosphoglycerate kinase - Solanum tuberosum (Potato), partial (7%)_rframe6	-5.35592e-16	2.74719	0	-1.84789	1	0.0882286	1	0.354007
Sotub01g030280.1.1	Agmatinase (AHRD V1 ***- Q1IPT1_ACIBL); contains Interpro domain(s) IPR006035 Ureohydrolase_rframe6	1.16138	0.491853	-1.16138	1.05741	0.23653	0.683815	0.349365	0.518048
Sotub10g005560.1.1;PGSC0003DMP400025319	30S ribosomal protein S10-like (AHRD V1 ***- A1YMX4_BRACM); contains Interpro domain(s) IPR005731 Ribosomal protein S10, bacterial_rframe6	5.35592e-16	0.679836	-6.08094e-16	-0.679836	1	0.275346	1	0.407084
Sotub08g025080.1.1;PGSC0003DMP400008394	Homology to unknown gene (AHRD V1 *-*- Q01GV2_OSTTA)_rframe6	-1.43337e-16	-1.21009e-15	3.12598	-3.12598	1	1	0.147818	0.26465
PGSC0003DMP400051855;Sotub01g041630.1.1	PGSC0003DMT400076546 Protein	-7.46893e-17	-1.20941e-16	1.35132e-16	1.89945	1	1	1	0.407084
PGSC0003DMP400054976;Sotub02g020720.1.1	PGSC0003DMT400081247 Protein	0	1.91895	-1.64692e-16	-0.0194936	1	0.42818	1	0.995097
PGSC0003DMP400006519;Sotub02g026930.1.1	PGSC0003DMT400009380 Protein	0	0	0	0	NA	NA	NA	NA
PGSC0003DMP400030948;Sotub04g026790.1.1	PGSC0003DMT400045665 Protein	0	0	0	0	NA	NA	NA	NA
Sotub05g028310.1.1;PGSC0003DMP400040452	40S ribosomal protein S17-like protein (AHRD V1 ***- Q3HRX4_SOLTU); contains Interpro domain(s) IPR001210 Ribosomal protein S17e_rframe6	-6.6949e-17	0	0.609619	-0.609619	1	1	0.275346	0.407084
Sotub05g012700.1.1;PGSC0003DMP400007366	30S ribosomal protein S13 (AHRD V1 ***- B6TG65_MAIZE); contains Interpro domain(s) IPR019980 Ribosomal protein S13, bacterial-type_rframe6	0	0	0	0	NA	NA	NA	NA
Sotub04g023350.1.1;PGSC0003DMP400041680	Thioredoxin y (AHRD V1 ***- A9PGA7_POPTR); contains Interpro domain(s) IPR005746 Thioredoxin_rframe6	0	0	0	0	NA	NA	NA	NA
Sotub11g008040.1.1	Glutamine synthetase (AHRD V1 ***- Q9FPT9_SOLTU); contains Interpro domain(s) IPR008146 Glutamine synthetase, catalytic region_rframe6	0	0	0	0	NA	NA	NA	NA
Sotub04g024990.1.1;PGSC0003DMP400043049	30S ribosomal protein S5 (AHRD V1 *-*- RS5_LACSS); contains Interpro domain(s) IPR005711 Ribosomal protein S5, eukaryotic/archaeal_rframe6	-2.14237e-15	3.12192	1.62158e-15	-3.12192	1	0.275346	1	0.407084
PGSC0003DMP400013443;PGSC0003DMC400013442	PGSC0003DMT400019656 Protein	0	0	0	0	NA	NA	NA	NA
Sotub04g007790.1.1;PGSC0003DMP400051414	1-aminocyclopropane-1-carboxylate oxidase (AHRD V1 **-* B6SUN2_MAIZE); contains Interpro domain(s) IPR005123 Oxoglutarate and iron-dependent oxygenase_rframe6	0	0	0	0	NA	NA	NA	NA
CV429427	weakly similar to UniRef100_Q3HTK6 Cluster: Pherophorin-C1 protein precursor; n=1; Chlamydomonas reinhardtii Rep: Pherophorin-C1 protein precursor - Chlamydomonas reinhardtii, partial (14%)_rframe6	-6.6949e-16	0.69376	0.914428	-1.60819	1	0.497665	0.377257	0.256448
Sotub10g019910.1.1;PGSC0003DMP400020280	60S ribosomal protein L21-like protein (AHRD V1 ***- Q3HVK5_SOLTU); contains Interpro domain(s) IPR001147 Ribosomal protein L21e_rframe6	1.17233e-16	-7.05887e-16	2.43847	-2.43847	1	1	0.275346	0.407084
Sotub09g010820.1.1	Monodehydroascorbate reductase (AHRD V1 ***- D2CGM8_IPOBA); contains Interpro domain(s) IPR013027 FAD-dependent pyridine nucleotide-disulphide oxidoreductase_rframe6	-8.03388e-16	1.38752	2.70264e-16	-1.38752	1	0.275346	1	0.407084
PGSC0003DMP400031773;PGSC0003DMC400031773	PGSC0003DMT400046956 Protein	0	0	0	0	NA	NA	NA	NA
Sotub03g009790.1.1	Photosystem II D2 protein (AHRD V1 ***- C0JWW5_9CHLO); contains Interpro domain(s) IPR000484 Photosynthetic reaction centre, L/M_rframe6	-8.03388e-16	1.38752	4.05396e-16	-0.437793	1	0.361397	1	0.824949
Sotub03g014380.1.1;PGSC0003DMP400025263	Remorin 1 (AHRD V1 ***- Q9XEX8_SOLLC); contains Interpro domain(s) IPR005516 Remorin, C-terminal region_rframe6	0	0	0	0	NA	NA	NA	NA
Sotub06g013090.1.1;PGSC0003DMP400029118	Superoxide dismutase (AHRD V1 ***- A5BR41_VITVI); contains Interpro domain(s) IPR001189 Manganese/iron superoxide dismutase_rframe6	5.53076e-16	-9.14834e-16	-1.08106e-15	1.7986	1	1	1	0.407084
Sotub10g025500.1.1;PGSC0003DMP400049140	Peroxiredoxin ahpC/TSA family (AHRD V1 **-- Q1YGN4_MOBAS); contains Interpro domain(s) IPR013740 Redoxin_rframe6	0	0	0	0	NA	NA	NA	NA
Sotub09g007160.1.1;PGSC0003DMP400003131	50S ribosomal protein L5 (AHRD V1 ***- B5TV71_CAMSI); contains Interpro domain(s) IPR002132 Ribosomal protein L5_rframe6	0	0	0	0	NA	NA	NA	NA
TC212566	weakly similar to UniRef100_Q42393 Cluster: Sn-1 protein; n=1; Capsicum annuum Rep: Sn-1 protein - Capsicum annuum (Bell pepper), partial (52%)_rframe6	0	0	0	0	NA	NA	NA	NA
PGSC0003DMP400033974;Sotub07g014640.1.1	PGSC0003DMT400050335 Protein	-8.88195e-17	-1.07428e-16	2.70264e-16	2.38935	1	1	1	0.213646
Sotub08g007770.1.1;PGSC0003DMP400045639	Peptidyl-prolyl cis-trans isomerase (AHRD V1 *-*- B1XHQ5_SYNP2); contains Interpro domain(s) IPR001179 Peptidyl-prolyl cis-trans isomerase, FKBP-type_rframe6	0	0	0	0	NA	NA	NA	NA
Sotub06g024520.1.1;PGSC0003DMP400045327	PsbP domain-containing protein 6, chloroplastic (AHRD V1 **-- PPD6_ARATH); contains Interpro domain(s) IPR016123 Mog1/PsbP, alpha/beta/alpha sandwich_rframe6	0	0	0	0	NA	NA	NA	NA
Sotub01g038470.1.1	NHL repeat-containing protein 2 (AHRD V1 **-- E6ZHB2_DICLA); contains Interpro domain(s) IPR011042 Six-bladed beta-propeller, TolB-like_rframe6	0	0	0	0	NA	NA	NA	NA
Sotub01g034970.1.1;PGSC0003DMP400033807	Ribose-5-phosphate isomerase (AHRD V1 ***- A8IRQ1_CHLRE); contains Interpro domain(s) IPR004788 Ribose 5-phosphate isomerase_rframe6	-7.46893e-17	-1.20941e-16	1.35132e-16	1.89945	1	1	1	0.407084
Sotub10g020380.1.1;PGSC0003DMP400014649	40S ribosomal protein S28 (AHRD V1 ***- B6T1V2_MAIZE); contains Interpro domain(s) IPR000289 Ribosomal protein S28e_rframe6	-7.46893e-17	-1.20941e-16	1.35132e-16	1.89945	1	1	1	0.407084
Sotub08g015950.1.1;PGSC0003DMP400050666	Os01g0611000 protein (Fragment) (AHRD V1 ***- Q0JLB5_ORYSJ); contains Interpro domain(s) IPR006946 Protein of unknown function DUF642_rframe6	-7.46893e-17	-1.20941e-16	1.35132e-16	1.89945	1	1	1	0.407084
PGSC0003DMP400059680;Sotub02g032890.1.1	PGSC0003DMT400088005 Protein	-7.46893e-17	-1.20941e-16	1.35132e-16	1.89945	1	1	1	0.407084
bf_mxlfxxxx_0029c06.t3m.scf	MICRO.cl.1520.singlet_rframe6	-1.20944e-16	1.47968e-16	1.35132e-16	0.633151	1	1	1	0.407084
Sotub04g028360.1.1;PGSC0003DMP400053673	Cytochrome c oxidase subunit VIb (AHRD V1 *-*- B4R7T3_DROSI); contains Interpro domain(s) IPR003213 Cytochrome c oxidase, subunit VIb_rframe6	0	0	0	0	NA	NA	NA	NA
PGSC0003DMP400017263;PGSC0003DMC400017263	PGSC0003DMT400025323 Protein	-3.83359e-16	-3.36137e-17	1.82886	-1.82886	1	1	0.275346	0.407084
Sotub02g029410.1.1;PGSC0003DMP400013843	50S ribosomal protein L5 (AHRD V1 ***- RL5_XANP2); contains Interpro domain(s) IPR002132 Ribosomal protein L5_rframe6	0	0	0	0	NA	NA	NA	NA
Sotub05g027000.1.1;PGSC0003DMP400014822	60S ribosomal protein L6 (AHRD V1 ***- B9RHH3_RICCO); contains Interpro domain(s) IPR000915 Ribosomal protein L6E_rframe6	0	0	0	0	NA	NA	NA	NA
Sotub10g014780.1.1	NAD dependent epimerase/dehydratase family protein (AHRD V1 *--- B0CAN3_ACAM1); contains Interpro domain(s) IPR016040 NAD(P)-binding domain_rframe6	0	0	0	0	NA	NA	NA	NA
Sotub06g035320.1.1;PGSC0003DMP400048111	60S ribosomal protein L5-1 (AHRD V1 ***- B6THG9_MAIZE); contains Interpro domain(s) IPR005485 Ribosomal protein L5, eukaryotic_rframe6	-2.14237e-15	2.08128	1.89185e-15	-2.08128	1	0.275346	1	0.407084
PGSC0003DMP400035467;PGSC0003DMC400035467	PGSC0003DMT400052608 Protein	-2.14237e-15	2.08128	1.89185e-15	-2.08128	1	0.275346	1	0.407084
DN922889	UniRef100_Q7M242 Cluster: Glutamate synthase (Ferredoxin) (EC 1.4.7.1) (Clone C(35)); n=1; Nicotiana tabacum Rep: Glutamate synthase (Ferredoxin) (EC 1.4.7.1) (Clone C(35)) - Nicotiana tabacum (Common tobacco), partial (23%)_rframe6	-6.02541e-16	1.04064	0.559191	-1.59983	1	0.33194	0.592897	0.271252
Sotub07g019480.1.1	3-isopropylmalate dehydratase large subunit (AHRD V1 *--- LEUC_SYNP2); contains Interpro domain(s) IPR006249 Aconitase/iron regulatory protein 2_rframe6	2.32276	-2.32276	-2.32276	2.32276	0.0331455	0.079602	0.079602	0.170471
Sotub08g006460.1.1	Patatin-like phospholipase family protein (AHRD V1 **** Q2QNW3_ORYSJ); contains Interpro domain(s) IPR002641 Patatin_rframe6	-2.41887e-16	2.95936e-16	2.70264e-16	1.2663	1	1	1	0.407084
PGSC0003DMP400036456;PGSC0003DMC400036456	PGSC0003DMT400054153 Protein	0	0	0	0	NA	NA	NA	NA
PGSC0003DMP400004822	PGSC0003DMT400006945 Protein	-1.76122e-16	-1.68068e-16	1.11838	-1.11838	1	1	0.275346	0.407084
PGSC0003DMP400046714;Sotub06g027680.1.1	PGSC0003DMT400069185 Protein	0	0	0	0	NA	NA	NA	NA
PGSC0003DMP400026740;PGSC0003DMC400026740	PGSC0003DMT400039421 Protein	-8.03388e-16	1.38752	2.70264e-16	-1.38752	1	0.275346	1	0.407084
MICRO.4187.C1	NAME?	-4.01694e-16	1.3736	1.35132e-16	-1.3736	1	0.049894	1	0.12117
Sotub07g017160.1.1	Phosphoglucomutase (AHRD V1 **** Q9AUQ4_ORYSA); contains Interpro domain(s) IPR016055 Alpha-D-phosphohexomutase, alpha/beta/alpha I, II and III_rframe6	-4.01694e-16	1.91895	5.40528e-16	-1.91895	1	0.275346	1	0.407084
TC223320	UniRef100_Q2MIB8 Cluster: Chloroplast 30S ribosomal protein S16; n=3; Solanum Rep: Chloroplast 30S ribosomal protein S16 - Solanum lycopersicum (Tomato) (Lycopersicon esculentum), complete_rframe6	0	0	0	0	NA	NA	NA	NA
MICRO.13020.C3	nseq=3_rframe6	0	0	0	0	NA	NA	NA	NA
MICRO.7055.C2	ABD65296: thioredoxin [Solanum berthaultii]_thioredoxin [Nicotiana tabacum] sp_P29449_THH1_TOBAC Thioredoxin H-type 1 (TRX-H1) pir__S16590 thioredoxin h1 - common tobacco_rframe6	-3.73446e-17	-6.04707e-17	6.7566e-17	0.949727	1	1	1	0.407084
TC214074	similar to UniRef100_A7P386 Cluster: Chromosome chr1 scaffold_5, whole genome shotgun sequence; n=1; Vitis vinifera Rep: Chromosome chr1 scaffold_5, whole genome shotgun sequence - Vitis vinifera (Grape), partial (71%)_rframe6	0	0	0	0	NA	NA	NA	NA
Sotub08g020710.1.1	60S ribosomal protein L13 (AHRD V1 ***- Q3HRY7_SOLTU); contains Interpro domain(s) IPR018256 Ribosomal protein L13e, conserved site IPR001380 Ribosomal protein L13e_rframe6	0	0	0	0	NA	NA	NA	NA
cSTB37O5TH	CAK24966: chlorophyll a/b binding protein [Solanum tuberosum]_chlorophyll a/b-binding protein (cab-11) - tomato_rframe6	3.34745e-16	1.01975	-1.01349e-15	-1.01975	1	0.275346	1	0.407084
MICRO.5368.C1	AAR87711: salicylic acid-binding protein 2 [Nicotiana tabacum]_salicylic acid-binding protein 2 [Nicotiana tabacum]_rframe6	0	0	0	0.599533	1	1	1	0.407084
cSTB49G22TH	CAE22480: superoxide dismutase [Fe] [Solanum lycopersicum]_superoxide dismutase [Fe] [Lycopersicon esculentum]_rframe6	1.16138	-1.16138	-1.16138	1.16138	0.0331455	0.079602	0.079602	0.170471
PGSC0003DMP400017088	PGSC0003DMT400025043 Protein	-7.72091e-17	7.39839e-17	6.7566e-17	0.878098	1	1	1	0.407084
Sotub09g008410.1.1	Peptidyl-prolyl cis-trans isomerase (AHRD V1 ***- B8HUH5_CYAP4); contains Interpro domain(s) IPR001179 Peptidyl-prolyl cis-trans isomerase, FKBP-type_rframe6	0	0	0	0	NA	NA	NA	NA
Sotub08g011890.1.1	Unknown Protein (AHRD V1)_rframe6	0	0	0	0	NA	NA	NA	NA
PGSC0003DMP400050772	PGSC0003DMT400074969 Protein	-1.24731e-16	-1.68068e-17	0.559191	-0.559191	1	1	0.275346	0.407084
Sotub04g034950.1.1	Chaperone protein htpG (AHRD V1 **-- HTPG_MYXXD); contains Interpro domain(s) IPR015566 Molecular chaperone, heat shock protein, endoplasmin_rframe6	0	0	0	0	NA	NA	NA	NA
PGSC0003DMP400036706	PGSC0003DMT400054540 Protein	0	0	0	0	NA	NA	NA	NA
TC213509	homologue to UniRef100_Q7Y1A0 Cluster: 25 kDa protein dehydrin; n=1; Solanum sogarandinum Rep: 25 kDa protein dehydrin - Solanum sogarandinum, partial (95%)_rframe6	-4.01694e-16	0.69376	1.35132e-16	-0.69376	1	0.275346	1	0.407084
Sotub02g025290.1.1	Ectonucleoside triphosphate diphosphohydrolase 6 (AHRD V1 **-- Q6YHK4_CAVPO); contains Interpro domain(s) IPR000407 Nucleoside phosphatase GDA1/CD39_rframe6	-6.6949e-16	0.959474	1.08106e-15	-0.959474	1	0.275346	1	0.407084
