# Supplementary material for: Bimodal dynamics of primary metabolism-related responses in tolerant potato-Potato virus Y interaction
Source: BMC Genomics. 2015 Sep 19;16(1):716. doi: 10.1186/s12864-015-1925-2 (PMC4575446; doi:10.1186/s12864-015-1925-2)
Supplement: Additional file 9: — Gene expression levels for genes corresponding to proteins listed in Fig. 5. The table represents expression values of genes, corresponding to proteins listed in Fig. 5. Data for cv. Désirée (NT) and NahG-Désirée (NahG) plants are shown. Potato genome sequencing consortium (PGSC) protein identifiers [80] and ITAG potato annotations were linked to Potato Oligo Chip Initiative (POCI) identifiers [64] for comparisons between protein and gene expression obtained with microarrays. As different POCI sequences can represent the same gene, allelic variants or closely related gene family multiple hits were often retrieved for single proteins in this database. Protein expression is thus linked to multiple results of microarray analysis. On the other hand it is also possible that some of the proteins no corresponding microarray probe have been identified. (XLSX 17 kb) [file 12864_2015_1925_MOESM9_ESM.xlsx]

## Sheet: TO poci
Additional file 6: Gene expression levels for genes corresponding to proteins listed in Figure 5
Gene expression, shown for cv.Désirée (NT) and NahG-Désirée (NahG) plants. Proteins were linked to Potato Oligo Chip Initiative (POCI) identifiers for comparisons between protein and gene expression obtained with microarrays.
iTAG	PGSC ID	POCI ID	NT_01 logFC	NT_03 logFC	NT_04 logFC	NT_05 logFC	NT_07 logFC	NAHG 01_logFC	NAHG_03 logFC	NAHG_04 logFC	NAHG_05 logFC	NAHG_07 logFC
Sotub02g012180	PGSC0003DMP400004990	BPLI18F9TH	1.281	0.616	1.025	-0.349	0.093	-0.272	0.212	-0.503	0.001	-0.678
Sotub02g032940	PGSC0003DMP400017746	MICRO.1238.C1	0.519	0.358	0.75	0.683	0.433	0.064	-0.004	-0.38	-0.525	0.082
		MICRO.1238.C2	0.006	-0.366	0.195	-1.224	-0.492	-0.795	0.413	-0.685	0.187	-0.839
		MICRO.1238.C3	0.336	0.119	0.588	-0.811	-0.048	-0.862	0.395	-0.633	0.321	-0.801
		MICRO.1238.C4	0.542	0.109	0.012	0.153	-0.352	0.315	-0.259	-0.424	-0.663	0.073
		MICRO.3625.C2	0.408	0.355	0.769	0.479	0.262	-0.237	0.053	-0.512	-0.521	0.349
		POACT93TP	-0.392	-0.308	-0.006	-0.796	-0.538	-0.238	0.136	-0.58	0.232	-0.229
		MICRO.4187.C1	NS	NS	NS	NS	NS	NS	NS	NS	NS	NS
	TC207060	bf_mxflxxxx_0013e03.t3m.scf	-0.114	-0.086	1.724	0.645	1.14	-0.496	0.623	0.919	1.075	-0.347
		MICRO.477.C1	-0.686	0.193	0.525	-1.145	-0.208	-1.83	0.443	-1.366	0.48	-0.386
		MICRO.477.C2	-0.127	0.254	0.573	-1.045	-0.61	-0.29	0.241	-1.31	0.086	0.077
Sotub06g021210	PGSC0003DMP400003772	MICRO.6371.C1	-0.037	-0.017	0.03	-0.055	-0.214	-0.005	-0.147	-0.047	-0.107	0.046
	TC216515	MICRO.405.C1	NS	NS	NS	NS	NS	NS	NS	NS	NS	NS
	TC207210	bf_ivrootxx_0045e08.t3m.scf	0.041	-0.079	-0.127	0.193	0.148	-0.151	0.048	0.15	0.159	-0.24
		bf_suspxxxx_0047f04.t7m.scf	0.082	0.027	0.014	0.136	0.275	-0.481	0.179	-0.119	0.009	-0.344
		cSTS19O24TH	1.724	1.486	0.692	0.636	0.686	-1.691	-0.217	-0.979	0.474	-0.329
		MICRO.541.C3	-0.831	-0.342	-0.837	-0.999	-1.038	-0.602	-0.292	-1.192	0.027	-0.463
		MICRO.541.C5	-0.811	-0.404	-0.691	-0.903	-0.635	-0.297	-0.359	-0.655	0.017	-0.302
		POAB159TF	-0.186	0.051	-0.015	0.161	0.088	-0.302	0.017	-0.367	-0.088	-0.04
Sotub03g031780	PGSC0003DMP400025092, PGSC0003DMP400025093	MICRO.1364.C2	-0.015	0.403	-0.176	-0.279	-0.572	1.385	-0.176	0.045	-0.181	0.076
Sotub03g031800	PGSC0003DMP400036498	MICRO.1364.C3	0.564	1.35	0.663	1.377	0.367	1.022	-0.77	0.052	-0.143	0.224
Sotub06g015580	PGSC0003DMP400025510	POACY64TV	0.947	1.83	0.922	1.382	0.583	1.368	-0.924	-0.192	-0.206	0.427
Sotub12g020950	PGSC0003DMP400025511, PGSC0003DMP400025512
	PGSC0003DMP400033537;PGSC0003DMC400033537	bf_arrayxxx_0047b05.t7m.scf	0.248	0.414	0.454	0.634	0.064	-0.26	0.175	0.355	-0.019	0.055
Sotub06g022540	PGSC0003DMP400046033	MICRO.443.C1	-0.094	-0.153	-0.161	-0.081	-0.133	-0.1	0.093	0.168	0.233	0.199
Sotub12g023750	PGSC0003DMP400050240	POADO10TP	0.286	0.333	0.231	0.302	0.085	-0.178	0.082	0.116	0.092	0.04
		POADO10TV	0.005	0.039	0.193	-0.016	0.318	0.285	1.756	2.496	0.217	1.196
Sotub01g036350	PGSC0003DMP400049778	MICRO.2431.C1	-0.181	-0.181	-0.406	-0.845	-0.812	-0.975	0.157	-0.553	0.166	-0.716
	PGSC0003DMP400049779
